# Supplementary material for: Violence, insecurity, and the risk of polio: A systematic analysis
Source: PLoS One. 2017 Oct 11;12(10):e0185577. doi: 10.1371/journal.pone.0185577 (PMC5636089; doi:10.1371/journal.pone.0185577)
Supplement: S2 File — Final dataset used in the analysis. (CSV) [file pone.0185577.s002.csv]

who_region	country	iso_3_code	year	afp_cases	np_afp_rate	adequate_stool_pct	pending	wpv	cvdpv	compatible	importation	dtp3	pol3	imr	fsi	gpi	migrant_stock	population	homicide	terror_events	water	internet	wpv_nb	cvdpv_nb	wpv_lag	wpv_nb_lag	cvdpv_lag	cvdpv_nb_lag
EMRO	afghanistan	AFG	2000	252	1.08	50	0	27	0	0	NA	24	24	95.4	NA	3	75917	19701.94	4.024081402	14	30.3	0.004722568	199	0	NA	NA	NA	NA
EMRO	afghanistan	AFG	2001	214	1.7	73	0	11	0	17	NA	33	35	93.4	NA	3	78193.6	20531.16	4.024081402	14	32	0.004722568	119	0	27	199	0	0
EMRO	afghanistan	AFG	2002	335	2.7	80	0	10	0	6	NA	36	36	91.2	NA	3	80470.2	21487.079	4.024081402	38	33.8	0.004561395	90	0	11	119	0	0
EMRO	afghanistan	AFG	2003	599	3.93	88	0	8	0	4	NA	41	41	89	NA	3	82746.8	22507.368	4.024081402	100	35.5	0.087891253	103	0	10	90	0	0
EMRO	afghanistan	AFG	2004	688	4.58	91	0	4	0	2	NA	50	50	86.7	NA	3	85023.4	23499.85	4.024081402	88	37.3	0.10580903	NA	NA	8	103	0	0
EMRO	afghanistan	AFG	2005	827	5.37	92	0	9	0	4	NA	58	58	84.4	NA	3	87300	24399.948	4.024081402	155	39.1	1.224148084	28	0	4	NA	0	NA
EMRO	afghanistan	AFG	2006	989	6.17	89	0	31	0	6	NA	58	58	82.3	99.8	3	90289.2	25183.615	4.024081402	282	40.8	2.107123645	40	0	9	28	0	0
EMRO	afghanistan	AFG	2007	1116	6.8	92	0	17	0	2	NA	63	63	80.4	102.3	3	93278.4	25877.544	4.024081402	340	42.6	1.9	32	0	31	40	0	0
EMRO	afghanistan	AFG	2008	1383	8.21	92	0	31	0	3	NA	64	64	78.6	105.4	3	96267.6	26528.741	4.024081402	415	44.4	1.84	117	0	17	32	0	0
EMRO	afghanistan	AFG	2009	1477	8.58	93	0	38	0	11	NA	63	63	76.8	108.2	3.358	99256.8	27207.291	4.024081402	502	46.2	3.55	89	0	31	117	0	0
EMRO	afghanistan	AFG	2010	1572	10.91	93	0	25	5	5	NA	66	66	75.1	109.3	3.252	102246	27962.207	3.46153429	540	48	4	607	0	38	89	0	0
EMRO	afghanistan	AFG	2011	1831	11.97	92	0	80	1	13	NA	68	68	73.4	107.4927937	3.212	158269.8	28809.167	4.186131708	422	49.8	5	219	0	25	607	5	0
EMRO	afghanistan	AFG	2012	1829	11.94	92	0	37	9	7	NA	67	67	71.7	105.9938473	3.252	214293.6	29726.803	6.450817627	1469	51.6	5.454545455	58	18	80	219	1	0
EMRO	afghanistan	AFG	2013	1897	12.19	90	0	14	3	4	NA	70	70	69.9	106.6984765	3.44	270317.4	30682.5	6.450817627	1442	53.4	5.9	93	48	37	58	9	18
EMRO	afghanistan	AFG	2014	2421	15.11	92	0	28	0	6	NA	75	75	68.1	106.5	3.416	326341.2	31627.506	6.450817627	1820	55.2	6.39	306	22	14	93	3	48
EMRO	afghanistan	AFG	2015	2738	16.41	94	24	20	0	3	NA	75	75	66.3	107.9	3.427	382365	32526.562	6.450817627	1820	55.3	6.39	54	2	28	306	0	22
EMRO	afghanistan	AFG	2016	472	15.09	95	154	1	0	0	NA	75	75	66.3	NA	3.427	382365	32526.562	6.450817627	1820	55.3	6.39	5	0	20	54	0	2
AFRO	angola	AGO	2000	213	1.6	55	0	55	0	0	NA	31	33	128.3	NA	2.17	46108	15058.638	10.84577509	22	45.7	0.105045562	50	0	NA	NA	NA	NA
AFRO	angola	AGO	2001	149	2.4	66	19	1	0	16	NA	42	44	126.9	NA	2.17	49152.2	15562.791	10.84577509	40	45.7	0.136013867	3	0	55	50	0	0
AFRO	angola	AGO	2002	186	3	85	0	0	0	13	NA	47	42	125.5	NA	2.17	52196.4	16109.696	10.84577509	6	45.7	0.270376746	2	0	1	3	0	0
AFRO	angola	AGO	2003	105	1.7	89	0	0	0	5	NA	46	45	124.1	NA	2.17	55240.6	16691.395	10.84577509	5.285714286	45.8	0.370682065	0	0	0	2	0	0
AFRO	angola	AGO	2004	120	1.9	89	0	0	0	4	NA	47	46	122.8	NA	2.17	58284.8	17295.5	10.84577509	4.571428571	45.9	0.464814618	0	0	0	0	0	0
AFRO	angola	AGO	2005	187	2	92	0	10	0	10	1	47	46	121.2	NA	2.17	61329	17912.942	10.84577509	3.857142857	46	1.143366827	0	0	0	0	0	0
AFRO	angola	AGO	2006	203	2.4	94	0	2	0	0	1	44	44	119.4	88.3	2.17	64373	18541.467	10.84577509	3.142857143	46.2	1.907647507	32	0	10	0	0	0
AFRO	angola	AGO	2007	281	3	91	0	8	0	9	1	83	83	117.1	84.9	2.17	67417	19183.907	10.84577509	2.428571429	46.4	3.2	41	0	2	32	0	0
AFRO	angola	AGO	2008	360	3.56	94	0	29	0	11	1	81	75	114.7	83.8	2.17	70461	19842.251	10.84577509	1.714285714	46.6	4.6	5	13	8	41	0	0
AFRO	angola	AGO	2009	333	3.21	92	0	29	0	15	1	73	73	112.2	85	2.045	73505	20520.103	10.84577509	1	46.9	6	3	5	29	5	0	13
AFRO	angola	AGO	2010	387	3.93	87	0	33	0	22	1	91	92	109.6	83.7	2.057	76549	21219.954	10.84577509	2	47.1	10	541	18	29	3	0	5
AFRO	angola	AGO	2011	256	2.78	91	0	5	0	10	1	86	85	106.8	84.63937415	2.109	82608.2	21942.296	10.84577509	2	47.5	14.776	94	11	33	541	0	18
AFRO	angola	AGO	2012	319	3.5	90	0	0	0	7	NA	91	88	104.1	85.13098316	2.105	88667.4	22685.632	10.84577509	2	47.8	16.93721011	0	17	5	94	0	11
AFRO	angola	AGO	2013	310	3.26	90	0	0	0	11	NA	93	80	101.4	87.14604024	2.148	94726.6	23448.202	10.84577509	2	48.2	19.1	0	0	0	0	0	17
AFRO	angola	AGO	2014	321	3.34	94	0	0	0	7	NA	80	81	98.8	87.4	2.143	100785.8	24227.524	10.84577509	2	48.6	21.26	0	0	0	0	0	0
AFRO	angola	AGO	2015	446	4.55	96	3	0	0	0	NA	80	81	96	88.1	2.02	106845	25021.974	10.84577509	2	49	21.26	0	0	0	0	0	0
AFRO	angola	AGO	2016	39	2.11	95	19	0	0	0	NA	80	81	96	NA	2.02	106845	25021.974	10.84577509	2	49	21.26	0	0	0	0	0	0
EURO	albania	ALB	2000	10	0.96	80	0	0	0	0	NA	97	97	23.2	NA	1.91	76695	3121.965	4.818327164	2	96.1	0.114097347	0	0	NA	NA	NA	NA
EURO	albania	ALB	2001	12	1.11	92	0	0	0	0	NA	97	97	22.1	NA	1.91	74303.8	3124.093	4.818327164	1	96.2	0.325798377	0	0	0	0	0	0
EURO	albania	ALB	2002	11	1.02	100	0	0	0	0	NA	98	98	21	NA	1.91	71912.6	3123.112	4.818327164	1	96.1	0.390081273	0	0	0	0	0	0
EURO	albania	ALB	2003	9	0.99	100	0	0	0	0	NA	97	97	20	NA	1.91	69521.4	3117.045	4.818327164	1	96.1	0.971900415	0	0	0	0	0	0
EURO	albania	ALB	2004	8	0.9	100	0	0	0	0	NA	97	98	19.1	NA	1.91	67130.2	3103.758	4.818327164	1	96.1	2.420387798	0	0	0	0	0	0
EURO	albania	ALB	2005	8	0.9	100	0	0	0	0	NA	98	97	18.3	NA	1.91	64739	3082.172	4.818327164	1	96	6.043890864	0	0	0	0	0	0
EURO	albania	ALB	2006	3	0.36	100	0	0	0	0	NA	97	97	17.4	68.6	1.91	62348	3050.741	2.987822579	1	96	9.609991316	0	0	0	0	0	0
EURO	albania	ALB	2007	10	1.21	100	0	0	0	0	NA	98	99	16.7	70.5	1.91	59957	3010.849	3.316255146	1	95.9	15.03611541	0	0	0	0	0	0
EURO	albania	ALB	2008	4	0.48	100	0	0	0	0	NA	99	99	16	69.7	1.91	57566	2968.026	2.946200478	1	95.8	23.86	0	0	0	0	0	0
EURO	albania	ALB	2009	12	1.45	100	0	0	0	0	NA	98	98	15.4	70	1.89	55175	2929.886	2.697397963	1	95.7	41.2	0	0	0	0	0	0
EURO	albania	ALB	2010	13	1.69	100	0	0	0	0	NA	99	99	14.8	67.1	1.925	52784	2901.883	4.031563012	1	95.6	45	0	0	0	0	0	0
EURO	albania	ALB	2011	4	0.53	100	0	0	0	0	NA	99	99	14.3	66.09296992	1.912	53750.4	2886.01	4.564642142	1	95.5	49	0	0	0	0	0	0
EURO	albania	ALB	2012	6	0.79	100	0	0	0	0	NA	99	99	13.8	66.12123831	1.927	54716.8	2880.667	5.073771447	1	95.4	54.65595904	0	0	0	0	0	0
EURO	albania	ALB	2013	6	0.8	80	0	0	0	0	NA	99	99	13.3	65.2160644	1.961	55683.2	2883.281	4.02882286	1	95.2	57.2	0	0	0	0	0	0
EURO	albania	ALB	2014	5	0.67	100	0	0	0	0	NA	98	98	12.9	63.6	1.939	56649.6	2889.676	4.02882286	2	95.1	60.1	0	0	0	0	0	0
EURO	albania	ALB	2015	5	0.66	100	0	0	0	0	NA	98	98	12.5	61.9	1.821	57616	2896.679	4.02882286	2	95.1	60.1	0	0	0	0	0	0
EURO	albania	ALB	2016	0	0	0	0	0	0	0	NA	98	98	12.5	NA	1.821	57616	2896.679	4.02882286	2	95.1	60.1	0	0	0	0	0	0
EURO	andorra	AND	2000	0	NA	NA	0	0	0	0	NA	98	95	3.9	NA	NA	42146	65.399	1.300813008	NA	100	10.53883561	0	0	NA	NA	NA	NA
EURO	andorra	AND	2001	NA	NA	NA	NA	NA	NA	NA	NA	96	95	3.7	NA	NA	43776.4	67.77	1.300813008	NA	100	10.89965216	NA	NA	0	0	0	0
EURO	andorra	AND	2002	0	NA	NA	0	0	0	0	NA	97	95	3.5	NA	NA	45406.8	71.046	1.300813008	NA	100	11.26046872	NA	NA	NA	NA	NA	NA
EURO	andorra	AND	2003	0	NA	NA	0	0	0	0	NA	99	99	3.3	NA	NA	47037.2	74.783	1.300813008	NA	100	13.54641288	NA	NA	0	NA	0	NA
EURO	andorra	AND	2004	0	NA	NA	0	0	0	0	NA	99	99	3.2	NA	NA	48667.6	78.337	1.300813008	NA	100	26.83795439	NA	NA	0	NA	0	NA
EURO	andorra	AND	2005	0	NA	NA	0	0	0	0	NA	98	98	3.1	NA	NA	50298	81.223	0.867208672	NA	100	37.60576622	NA	NA	0	NA	0	NA
EURO	andorra	AND	2006	0	NA	NA	0	0	0	0	NA	93	93	2.9	NA	NA	50649	83.373	0.433604336	NA	100	48.936847	NA	NA	0	NA	0	NA
EURO	andorra	AND	2007	0	NA	NA	0	0	0	0	NA	96	96	2.8	NA	NA	51000	84.878	0	NA	100	70.87	NA	NA	0	NA	0	NA
EURO	andorra	AND	2008	0	NA	NA	0	0	0	0	NA	99	99	2.7	NA	NA	51351	85.616	1.183656077	NA	100	70.04	NA	NA	0	NA	0	NA
EURO	andorra	AND	2009	0	0	0	0	0	0	0	NA	99	99	2.6	NA	NA	51702	85.474	1.189315192	NA	100	78.53	0	0	0	NA	0	NA
EURO	andorra	AND	2010	0	0	0	0	0	0	0	NA	99	99	2.5	NA	NA	52053	84.419	1.176263012	NA	100	81	0	0	0	0	0	0
EURO	andorra	AND	2011	0	0	0	0	0	0	0	NA	99	99	2.4	NA	NA	50058.8	82.326	1.280163861	NA	100	81	0	0	0	0	0	0
EURO	andorra	AND	2012	0	0	0	0	0	0	0	NA	99	99	2.3	NA	NA	48064.6	79.316	0	NA	100	86.43442462	0	0	0	0	0	0
EURO	andorra	AND	2013	0	0	0	0	0	0	0	NA	96	96	2.2	NA	NA	46070.4	75.902	0	NA	100	94	0	0	0	0	0	0
EURO	andorra	AND	2014	0	0	0	0	0	0	0	NA	97	97	2.1	NA	NA	44076.2	72.786	0	NA	100	95.9	0	0	0	0	0	0
EURO	andorra	AND	2015	0	0	0	0	0	0	0	NA	97	97	2.1	NA	NA	42082	70.473	0	NA	100	95.9	0	0	0	0	0	0
EURO	andorra	AND	2016	0	0	0	0	0	0	0	NA	97	97	2.1	NA	NA	42082	70.473	0	NA	100	95.9	0	0	0	0	0	0
EMRO	united arab emirates	ARE	2000	5	0.6	20	0	0	0	0	NA	94	94	9.6	NA	1.557	2446675	3050.128	0.793694324	2	99.7	23.62530088	0	0	NA	NA	NA	NA
EMRO	united arab emirates	ARE	2001	11	1.18	82	0	0	0	0	NA	94	94	9.3	NA	1.557	2613547.2	3217.865	0.793694324	2	99.7	26.2717542	0	0	0	0	0	0
EMRO	united arab emirates	ARE	2002	10	1.05	70	0	0	0	0	NA	94	94	9.1	NA	1.557	2780419.4	3394.06	0.793694324	2	99.7	28.31648531	0	0	0	0	0	0
EMRO	united arab emirates	ARE	2003	11	1.31	100	0	0	0	0	NA	94	94	8.9	NA	1.557	2947291.6	3625.798	0.793694324	2	99.7	29.47795341	0	0	0	0	0	0
EMRO	united arab emirates	ARE	2004	9	0.88	100	0	0	0	0	NA	94	94	8.7	NA	1.557	3114163.8	3975.945	0.793694324	2	99.7	30.13129617	2	0	0	0	0	0
EMRO	united arab emirates	ARE	2005	21	1.96	81	0	0	0	0	NA	94	94	8.4	NA	1.557	3281036	4481.976	0.793694324	2	99.7	40	0	0	0	2	0	0
EMRO	united arab emirates	ARE	2006	8	0.78	88	0	0	0	0	NA	92	94	8.2	NA	1.557	4088151	5171.255	0.793694324	2	99.7	52	0	0	0	0	0	0
EMRO	united arab emirates	ARE	2007	19	1.86	90	0	0	0	0	NA	92	94	8	51.6	1.557	4895266	6010.1	0.793694324	2	99.6	61	0	0	0	0	0	0
EMRO	united arab emirates	ARE	2008	22	2.15	86	0	0	0	0	NA	92	94	7.8	51.2	1.557	5702381	6900.142	0.793694324	2	99.6	63	0	0	0	0	0	0
EMRO	united arab emirates	ARE	2009	17	1.66	88	0	0	0	0	NA	93	94	7.6	51.8	1.619	6509496	7705.423	0.793694324	2	99.6	64	0	0	0	0	0	0
EMRO	united arab emirates	ARE	2010	18	1.92	100	0	0	0	0	NA	94	94	7.3	52.4	1.739	7316611	8329.453	0.793694324	2	99.6	68	0	0	0	0	0	0
EMRO	united arab emirates	ARE	2011	25	2.6	100	0	0	0	0	NA	94	94	7	50.36603695	1.69	7472314	8734.722	0.612970944	1.666666667	99.6	78	0	0	0	0	0	0
EMRO	united arab emirates	ARE	2012	40	4.07	100	0	0	0	0	NA	94	94	6.7	48.88906051	1.785	7628017	8952.542	0.776524115	1.333333333	99.6	84.9999915	0	0	0	0	0	0
EMRO	united arab emirates	ARE	2013	31	3.09	100	0	0	0	0	NA	94	94	6.4	47.25565209	1.679	7783720	9039.978	0.613667725	1	99.6	88	0	0	0	0	0	0
EMRO	united arab emirates	ARE	2014	25	2.44	92	0	0	0	0	NA	94	94	6.1	47.6	1.748	7939423	9086.139	0.613667725	2	99.6	90.4	0	0	0	0	0	0
EMRO	united arab emirates	ARE	2015	30	2.83	93	0	0	0	0	NA	94	94	5.9	46.2	1.805	8095126	9156.963	0.613667725	2	99.6	90.4	0	0	0	0	0	0
EMRO	united arab emirates	ARE	2016	8	4	100	2	0	0	0	NA	94	94	5.9	NA	1.805	8095126	9156.963	0.613667725	2	99.6	90.4	0	0	0	0	0	0
AMRO	argentina	ARG	2000	134	1.3	73	0	0	0	0	NA	83	88	18	NA	1.77	1540219	37057.453	10.00729831	2	96.3	7.038683086	0	0	NA	NA	NA	NA
AMRO	argentina	ARG	2001	140	0.95	74	0	0	0	0	NA	83	85	17.6	NA	1.77	1566792.8	37471.535	9.577885933	2	96.5	9.780807285	0	0	0	0	0	0
AMRO	argentina	ARG	2002	130	1.2	71	0	0	0	0	NA	93	94	17.1	NA	1.77	1593366.6	37889.443	12.30481553	1.5	96.7	10.88212438	0	0	0	0	0	0
AMRO	argentina	ARG	2003	121	1.09	64	0	0	0	0	NA	96	95	16.6	NA	1.77	1619940.4	38309.475	10.10523694	1	96.9	11.91369655	0	0	0	0	0	0
AMRO	argentina	ARG	2004	130	1.27	72	0	0	0	0	NA	93	91	16	NA	1.77	1646514.2	38728.778	7.820661682	2	97.1	16.03668411	0	0	0	0	0	0
AMRO	argentina	ARG	2005	138	1.35	65	0	0	0	0	NA	98	95	15.3	NA	1.77	1673088	39145.491	7.366515098	3	97.3	17.72058337	0	0	0	0	0	0
AMRO	argentina	ARG	2006	143	1.4	80	0	0	0	0	NA	91	92	14.6	40.8	1.77	1699661.8	39558.75	6.845534051	2.5	97.5	20.9272021	0	0	0	0	0	0
AMRO	argentina	ARG	2007	133	1.3	83	0	0	0	0	NA	91	92	14.1	41.4	1.77	1726235.6	39969.903	7.091034261	2	97.7	25.94663294	0	0	0	0	0	0
AMRO	argentina	ARG	2008	148	1.45	76	0	0	0	0	NA	94	94	13.7	41.4	1.77	1752809.4	40381.86	7.175607532	1.5	97.9	28.11262348	0	0	0	0	0	0
AMRO	argentina	ARG	2009	137	1.34	82	0	0	0	1	NA	94	97	13.4	44.7	1.846	1779383.2	40798.641	7.333165916	1	98.1	34	0	0	0	0	0	0
AMRO	argentina	ARG	2010	145	1.42	75	0	0	0	0	NA	94	95	13	45.8	1.962	1805957	41222.875	6.8360447	5	98.2	45	0	0	0	0	0	0
AMRO	argentina	ARG	2011	172	1.69	85	0	0	0	0	NA	92	93	12.7	46.78616543	1.852	1862026	41655.616	6.862290119	1	98.4	51	0	0	0	0	0	0
AMRO	argentina	ARG	2012	182	1.78	80	0	0	0	0	NA	91	90	12.3	46.48281029	1.763	1918095	42095.224	7.033633747	2	98.6	55.8	0	0	0	0	0	0
AMRO	argentina	ARG	2013	183	1.79	70	0	0	0	0	NA	94	90	11.9	46.05113433	1.907	1974164	42538.304	7.033633747	2	98.8	59.9	0	0	0	0	0	0
AMRO	argentina	ARG	2014	209	2.05	84	0	0	0	0	NA	94	92	11.5	47.3	1.789	2030233	42980.026	7.033633747	2	98.9	64.7	0	0	0	0	0	0
AMRO	argentina	ARG	2015	218	2.08	84	1	0	0	0	NA	94	92	11.1	47.6	1.865	2086302	43416.755	7.033633747	2	99.1	64.7	0	0	0	0	0	0
AMRO	argentina	ARG	2016	15	0.76	27	9	0	0	0	NA	94	92	11.1	NA	1.865	2086302	43416.755	7.033633747	2	99.1	64.7	0	0	0	0	0	0
EURO	armenia	ARM	2000	20	2.16	85	0	0	0	0	NA	93	96	26.6	NA	2.266	657900	3076.098	2.743210389	2	92.6	1.300470022	0	0	NA	NA	NA	NA
EURO	armenia	ARM	2001	20	2.16	90	0	0	0	0	NA	94	97	25.3	NA	2.266	620143.8	3060.036	2.743210389	2	93.1	1.631094667	1	0	0	0	0	0
EURO	armenia	ARM	2002	17	1.83	88	0	0	0	0	NA	94	96	24.2	NA	2.266	582387.6	3047.249	2.743210389	1.833333333	93.7	1.960405046	0	0	0	1	0	0
EURO	armenia	ARM	2003	13	1.69	92	0	0	0	0	NA	94	96	23	NA	2.266	544631.4	3036.42	2.743210389	1.666666667	94.3	4.575217225	0	0	0	0	0	0
EURO	armenia	ARM	2004	11	1.51	91	0	0	0	0	NA	91	93	21.9	NA	2.266	506875.2	3025.982	2.743210389	1.5	94.9	4.899008571	0	0	0	0	0	0
EURO	armenia	ARM	2005	8	1.1	100	0	0	0	0	NA	90	92	20.8	NA	2.266	469119	3014.917	1.923767719	1.333333333	95.5	5.252983352	0	0	0	0	0	0
EURO	armenia	ARM	2006	2	0.33	50	0	0	0	0	NA	87	87	19.8	71.5	2.266	419607.2	3002.161	2.630780599	1.166666667	96.1	5.631787777	0	0	0	0	0	0
EURO	armenia	ARM	2007	16	2.67	69	0	0	0	1	NA	88	90	18.8	70.3	2.266	370095.4	2988.117	2.575352472	1	96.7	6.021253397	0	0	0	0	0	0
EURO	armenia	ARM	2008	20	3.33	85	0	0	0	0	NA	89	91	17.9	70.7	2.266	320583.6	2975.029	3.257779712	1	97.3	6.21	0	0	0	0	0	0
EURO	armenia	ARM	2009	9	1.5	89	0	0	0	0	NA	93	94	17	74.3	2.266	271071.8	2966.108	3.268024503	1	97.9	15.3	0	0	0	0	0	0
EURO	armenia	ARM	2010	12	2.25	58	0	0	0	0	NA	94	96	16.1	74.1	2.266	221560	2963.496	1.88966005	1	98.4	25	0	0	0	0	0	0
EURO	armenia	ARM	2011	21	3.99	90	0	0	0	0	NA	95	96	15.3	72.30013274	2.26	215487.8	2967.984	2.409801991	1	99	32	0	0	0	0	0	0
EURO	armenia	ARM	2012	29	5.56	97	0	0	0	0	NA	95	96	14.6	72.24577049	2.238	209415.6	2978.339	2.214724847	1	99.7	37.5	0	0	0	0	0	0
EURO	armenia	ARM	2013	22	4.23	100	0	0	0	0	NA	95	96	13.8	71.34931332	2.123	203343.4	2992.192	2.018126545	1	99.9	41.9	0	0	0	0	0	0
EURO	armenia	ARM	2014	24	4.61	100	0	0	0	0	NA	93	95	13.2	71.3	2.097	197271.2	3006.154	2.018126545	1	100	46.3	0	0	0	0	0	0
EURO	armenia	ARM	2015	17	3.2	100	0	0	0	0	NA	93	95	12.6	69.7	2.028	191199	3017.712	2.018126545	1	100	46.3	0	0	0	0	0	0
EURO	armenia	ARM	2016	3	2.99	100	3	0	0	0	NA	93	95	12.6	NA	2.028	191199	3017.712	2.018126545	1	100	46.3	0	0	0	0	0	0
WPRO	australia	AUS	2000	45	0.98	30	0	0	0	0	NA	90	90	5.1	NA	1.421	4386250	19107.251	1.879603894	1	100	46.75611561	0	0	NA	NA	NA	NA
WPRO	australia	AUS	2001	45	1	33	0	0	0	0	NA	92	91	5	NA	1.421	4484606	19308.681	1.780650812	2	100	52.68926643	0	0	0	0	0	0
WPRO	australia	AUS	2002	30	0.75	23	0	0	0	0	NA	92	92	5	NA	1.421	4582962	19514.385	1.856489789	2	100	55.26694982	0	0	0	0	0	0
WPRO	australia	AUS	2003	27	0.68	33	0	0	0	0	NA	93	92	4.9	NA	1.421	4681318	19735.255	1.709005824	2	100	57.84463322	0	0	0	0	0	0
WPRO	australia	AUS	2004	45	1.1	38	0	0	0	0	NA	92	92	4.9	NA	1.421	4779674	19985.475	1.493682933	2	100	60.42231661	0	0	0	0	0	0
WPRO	australia	AUS	2005	31	0.76	19	0	0	0	0	NA	92	92	4.8	NA	1.421	4878030	20274.282	1.262137966	2	100	63	0	0	0	0	0	0
WPRO	australia	AUS	2006	43	1.08	23	0	0	0	0	NA	92	92	4.7	22	1.421	5079020	20606.228	1.346715306	2	100	66	0	0	0	0	0	0
WPRO	australia	AUS	2007	27	0.68	48	0	0	0	1	NA	92	92	4.5	23.2	1.421	5280010	20975.949	1.200210446	2.5	100	69.45	0	0	0	0	0	0
WPRO	australia	AUS	2008	60	1.46	33	0	0	0	0	NA	92	92	4.4	24.6	1.421	5481000	21370.348	1.205815913	3	100	71.67	0	0	0	0	0	0
WPRO	australia	AUS	2009	48	1.17	33	0	0	0	0	NA	92	92	4.2	25.9	1.44	5681990	21770.69	1.19343964	1	100	74.25	0	0	0	0	0	0
WPRO	australia	AUS	2010	43	1.04	30	0	0	0	2	NA	92	92	4.1	27.3	1.467	5882980	22162.863	1.031043423	1	100	76	0	0	0	0	0	0
WPRO	australia	AUS	2011	61	1.52	34	0	0	0	1	NA	92	92	3.8	28.12137661	1.455	6059116.6	22542.371	1.08085413	1	100	79.48769771	0	0	0	0	0	0
WPRO	australia	AUS	2012	56	1.34	29	0	0	0	3	NA	92	92	3.6	29.20108188	1.494	6235253.2	22911.375	1.109535356	1	100	79	0	0	0	0	0	0
WPRO	australia	AUS	2013	62	1.54	40	0	0	0	1	NA	91	91	3.4	25.40906391	1.438	6411389.8	23270.465	1.072804561	1	100	83	0	0	0	0	0	0
WPRO	australia	AUS	2014	60	1.46	50	0	0	0	2	NA	92	92	3.2	26.3	1.414	6587526.4	23622.353	1.072804561	7	100	84.56	0	0	0	0	0	0
WPRO	australia	AUS	2015	53	1.3	26	0	0	0	0	NA	92	92	3	24.3	1.329	6763663	23968.973	1.072804561	7	100	84.56	0	0	0	0	0	0
WPRO	australia	AUS	2016	5	0.65	60	4	0	0	0	NA	92	92	3	NA	1.329	6763663	23968.973	1.072804561	7	100	84.56	0	0	0	0	0	0
EURO	austria	AUT	2000	13	0.91	69	0	0	0	0	NA	81	71	4.6	NA	1.291	996547	8050.884	1.02241049	1	100	33.73013295	0	0	NA	NA	NA	NA
EURO	austria	AUT	2001	9	0.65	56	0	0	0	0	NA	84	83	4.5	NA	1.291	1024491.6	8078.877	0.869625713	1	100	39.18545018	NA	NA	0	0	0	0
EURO	austria	AUT	2002	8	0.58	88	0	0	0	0	NA	83	82	4.4	NA	1.291	1052436.2	8114.698	0.803281938	1	100	36.56	NA	NA	0	NA	0	NA
EURO	austria	AUT	2003	2	0.16	100	0	0	0	0	NA	84	84	4.3	NA	1.291	1080380.8	8155.466	0.614075444	1	100	42.7	0	0	0	NA	0	NA
EURO	austria	AUT	2004	7	0.56	57	0	0	0	0	NA	83	83	4.1	NA	1.291	1108325.4	8196.624	0.720113138	1	100	54.28	0	0	0	0	0	0
EURO	austria	AUT	2005	3	0.24	33	0	0	0	0	NA	86	86	4	NA	1.291	1136270	8234.858	0.655450851	1	100	58	0	0	0	0	0	0
EURO	austria	AUT	2006	9	0.72	56	0	0	0	0	NA	83	83	4	26.1	1.291	1164214.4	8269.372	0.736947007	1	100	63.6	0	0	0	0	0	0
EURO	austria	AUT	2007	4	0.32	25	0	0	0	0	NA	85	85	3.8	26	1.291	1192158.8	8301.29	0.541420927	1	100	69.37	0	0	0	0	0	0
EURO	austria	AUT	2008	4	0.32	0	0	0	0	0	NA	83	83	3.8	25.9	1.291	1220103.2	8331.465	0.69526616	7	100	72.87	0	0	0	0	0	0
EURO	austria	AUT	2009	6	0.32	25	0	0	0	0	NA	83	83	3.7	27.6	1.24	1248047.6	8361.362	0.609194465	3	100	73.45	0	0	0	0	0	0
EURO	austria	AUT	2010	3	0.24	0	0	0	0	0	NA	83	83	3.6	27.2	1.29	1275992	8391.986	0.690318075	2	100	75.17	0	0	0	0	0	0
EURO	austria	AUT	2011	2	0.16	0	0	0	0	0	NA	83	83	3.4	27.28618306	1.337	1319268.4	8423.559	0.921958658	1	100	78.7399931	0	0	0	0	0	0
EURO	austria	AUT	2012	1	0.08	100	0	0	0	0	NA	83	83	3.3	27.49118756	1.328	1362544.8	8455.477	1.023531274	1	100	80.02999392	0	0	0	0	0	0
EURO	austria	AUT	2013	4	0.33	0	0	0	0	0	NA	83	83	3.2	26.94585987	1.25	1405821.2	8486.962	0.714309145	1	100	80.6188	0	0	0	0	0	0
EURO	austria	AUT	2014	3	0.25	33	0	0	0	0	NA	83	83	3	28.5	1.2	1449097.6	8516.916	0.714309145	1	100	81	0	0	0	0	0	0
EURO	austria	AUT	2015	5	0.41	20	0	0	0	0	NA	83	83	2.9	26	1.198	1492374	8544.586	0.714309145	1	100	81	0	0	0	0	0	0
EURO	austria	AUT	2016	1	0.43	0	1	0	0	0	NA	83	83	2.9	NA	1.198	1492374	8544.586	0.714309145	1	100	81	0	0	0	0	0	0
EURO	azerbaijan	AZE	2000	19	0.81	89	0	0	0	NA	NA	76	75	60.6	NA	2.29	327540	8117.742	2.78402541	1	74.1	0.147757576	0	0	NA	NA	NA	NA
EURO	azerbaijan	AZE	2001	26	0.83	88	0	0	0	0	NA	77	77	56.8	NA	2.29	322476	8195.648	2.660020033	4	75	0.305564638	1	0	0	0	0	0
EURO	azerbaijan	AZE	2002	24	0.77	100	0	0	0	0	NA	76	80	53.1	NA	2.29	317412	8280.599	2.560458216	1	75.8	4.999713678	0	0	0	1	0	0
EURO	azerbaijan	AZE	2003	16	0.76	94	0	0	0	0	NA	77	79	49.7	NA	2.29	312348	8371.536	2.186335784	1	76.7	6.009934237	0	0	0	0	0	0
EURO	azerbaijan	AZE	2004	20	0.98	95	0	0	0	0	NA	77	78	46.7	NA	2.29	307284	8466.304	2.374447542	1	77.6	7.020154797	0	0	0	0	0	0
EURO	azerbaijan	AZE	2005	24	1.18	100	0	0	0	0	NA	75	79	44	NA	2.29	302220	8563.398	2.242100624	1	78.5	8.030375356	0	0	0	0	0	0
EURO	azerbaijan	AZE	2006	18	0.86	94	0	0	0	0	NA	78	80	41.5	81.9	2.29	297156.2	8662.137	2.192727853	1	79.3	11.99217733	0	0	0	0	0	0
EURO	azerbaijan	AZE	2007	24	1.14	100	0	0	0	0	NA	79	81	39.3	81.2	2.29	292092.4	8763.359	2.006813588	1	80.2	14.54	0	0	0	0	0	0
EURO	azerbaijan	AZE	2008	30	1.43	97	0	0	0	0	NA	81	85	37.3	81	2.29	287028.6	8868.713	1.892388644	2	81	17.08	0	0	0	0	0	0
EURO	azerbaijan	AZE	2009	46	2.19	96	0	0	0	0	NA	81	84	35.5	84.6	2.342	281964.8	8980.488	1.825007183	2	81.9	27.4	0	0	0	0	0	0
EURO	azerbaijan	AZE	2010	29	1.57	100	0	0	0	0	NA	81	85	33.9	84.4	2.367	276901	9099.893	2.133106271	2.2	82.8	46	14	0	0	0	0	0
EURO	azerbaijan	AZE	2011	37	2.02	97	0	0	0	0	NA	87	91	32.5	81.94427772	2.379	274369	9227.512	2.156039925	2.4	83.6	50	0	0	0	14	0	0
EURO	azerbaijan	AZE	2012	38	2.09	92	0	0	0	0	NA	89	92	31.2	79.76645173	2.36	271837	9361.477	2.178973578	2.6	84.5	54.2	0	0	0	0	0	0
EURO	azerbaijan	AZE	2013	20	1.1	100	0	0	0	0	NA	93	96	30	78.2496353	2.35	269305	9497.496	2.358847772	2.8	85.3	58.7	0	0	0	0	0	0
EURO	azerbaijan	AZE	2014	23	1.25	96	0	0	0	0	NA	94	97	28.9	77.8	2.365	266773	9629.779	2.358847772	3	86.2	61	0	0	0	0	0	0
EURO	azerbaijan	AZE	2015	32	1.69	97	9	0	0	0	NA	94	97	27.9	77.3	2.325	264241	9753.968	2.358847772	3	87	61	0	0	0	0	0	0
EURO	azerbaijan	AZE	2016	5	1.4	100	5	0	0	0	NA	94	97	27.9	NA	2.325	264241	9753.968	2.358847772	3	87	61	0	0	0	0	0	0
AFRO	burundi	BDI	2000	52	1.7	96	0	0	0	2	NA	80	71	93.4	NA	2.536	125628	6767.073	3.953953258	17	71.8	0.077248447	28	0	NA	NA	NA	NA
AFRO	burundi	BDI	2001	89	2.9	87	1	0	0	1	NA	81	72	91	NA	2.536	135077.2	6946.72	3.953953258	37	72.1	0.106001245	0	0	0	28	0	0
AFRO	burundi	BDI	2002	86	2.6	86	0	0	0	0	NA	81	74	88.6	NA	2.536	144526.4	7159.918	3.953953258	18	72.4	0.118228412	0	0	0	0	0	0
AFRO	burundi	BDI	2003	76	2.5	93	0	0	0	0	NA	82	75	85.8	NA	2.536	153975.6	7401.215	3.953953258	18	72.7	0.201273197	0	0	0	0	0	0
AFRO	burundi	BDI	2004	36	1.2	89	0	0	0	0	NA	83	76	82.9	NA	2.536	163424.8	7661.613	3.953953258	1	73	0.349060462	0	0	0	0	0	0
AFRO	burundi	BDI	2005	54	1.7	70	0	0	0	0	NA	87	82	79.7	NA	2.536	172874	7934.213	3.953953258	5	73.3	0.542142866	0	0	0	0	0	0
AFRO	burundi	BDI	2006	75	2.1	84	0	0	0	0	NA	92	88	76.2	96.7	2.536	185351	8218.07	3.953953258	5	73.5	0.65759259	13	0	0	0	0	0
AFRO	burundi	BDI	2007	90	2.54	91	0	0	0	1	NA	99	93	72.7	95.2	2.536	197828	8514.578	3.953953258	3	73.8	0.7	41	0	0	13	0	0
AFRO	burundi	BDI	2008	87	2.18	89	0	0	0	2	NA	92	89	69.3	94.1	2.536	210305	8821.795	3.953953258	7	74.1	0.81	5	13	0	41	0	0
AFRO	burundi	BDI	2009	169	4.21	80	0	2	0	3	1	94	96	66.4	95.7	2.536	222782	9137.786	4.212088987	18	74.4	0.9	3	5	0	5	0	13
AFRO	burundi	BDI	2010	126	2.84	83	0	0	0	6	NA	96	94	63.8	96.7	2.577	235259	9461.117	3.758358964	29	74.7	1	100	18	2	3	0	5
AFRO	burundi	BDI	2011	100	2.25	92	0	0	0	1	NA	96	95	61.6	98.61671857	2.532	245569.2	9790.151	3.713193406	8	75	1.11	93	11	0	100	0	18
AFRO	burundi	BDI	2012	117	2.53	97	0	0	0	1	NA	96	96	59.5	97.49691036	2.524	255879.4	10124.572	4.669431542	4	75.3	1.219999945	0	17	0	93	0	11
AFRO	burundi	BDI	2013	96	1.97	90	0	0	0	2	NA	96	96	57.6	97.59587499	2.593	266189.6	10465.959	4.194305799	2	75.5	1.3	0	0	0	0	0	17
AFRO	burundi	BDI	2014	102	2.06	86	0	0	0	0	NA	95	95	55.8	97.1	2.418	276499.8	10816.86	4.194305799	5	75.8	1.38	0	0	0	0	0	0
AFRO	burundi	BDI	2015	63	1.2	95	0	0	0	0	NA	95	95	54.1	98.1	2.323	286810	11178.921	4.194305799	5	75.9	1.38	0	0	0	0	0	0
AFRO	burundi	BDI	2016	7	0.71	100	6	0	0	0	NA	95	95	54.1	NA	2.323	286810	11178.921	4.194305799	5	75.9	1.38	0	0	0	0	0	0
EURO	belgium	BEL	2000	NA	NA	NA	NA	0	0	NA	NA	95	96	4.8	NA	1.368	853369	10268.38	2.06459052	3	100	29.43169169	0	0	NA	NA	NA	NA
EURO	belgium	BEL	2001	NA	NA	NA	NA	NA	NA	NA	NA	95	96	4.6	NA	1.368	856867.6	10311.331	2.737658089	3	100	31.28839551	NA	NA	0	0	0	0
EURO	belgium	BEL	2002	NA	NA	NA	NA	NA	NA	NA	NA	95	96	4.4	NA	1.368	860366.2	10364.613	3.085414029	3	100	46.33	NA	NA	NA	NA	NA	NA
EURO	belgium	BEL	2003	2	0.12	0	0	0	0	0	NA	95	96	4.2	NA	1.368	863864.8	10426.169	2.214742811	8	100	49.97	NA	NA	NA	NA	NA	NA
EURO	belgium	BEL	2004	10	0.59	0	0	0	0	0	NA	95	96	4.2	NA	1.368	867363.4	10492.643	2.5668096	6.25	100	53.86	NA	NA	0	NA	0	NA
EURO	belgium	BEL	2005	4	0.24	0	0	0	0	0	NA	97	97	4.1	NA	1.368	870862	10561.436	2.103143486	4.5	100	55.82	NA	NA	0	NA	0	NA
EURO	belgium	BEL	2006	6	0.35	17	0	0	0	0	NA	98	99	4	24	1.368	907258.4	10632.032	2.087321637	2.75	100	59.72	NA	NA	0	NA	0	NA
EURO	belgium	BEL	2007	9	0.52	0	0	0	0	0	NA	98	99	3.9	25.5	1.368	943654.8	10704.83	1.97601474	1	100	64.44	NA	NA	0	NA	0	NA
EURO	belgium	BEL	2008	3	0.17	0	0	0	0	0	NA	99	99	3.8	29	1.368	980051.2	10779.155	1.884415347	1	100	66	NA	NA	0	NA	0	NA
EURO	belgium	BEL	2009	7	0.35	0	0	0	0	0	NA	98	98	3.7	33.5	1.365	1016447.6	10854.388	1.739940406	1	100	70	0	0	0	NA	0	NA
EURO	belgium	BEL	2010	3	0.17	0	0	0	0	0	NA	98	98	3.6	32	1.4	1052844	10929.978	1.718262055	1	100	75	0	0	0	0	0	0
EURO	belgium	BEL	2011	3	0.18	0	0	0	0	0	NA	98	98	3.5	34.05111348	1.413	1119863.2	11005.175	1.92340824	1	100	81.609996	0	0	0	0	0	0
EURO	belgium	BEL	2012	5	0.29	0	0	0	0	0	NA	99	99	3.5	33.50843509	1.376	1186882.4	11079.521	1.739191904	1	100	80.71999055	0	0	0	0	0	0
EURO	belgium	BEL	2013	NA	0	0	0	0	0	0	NA	99	99	3.4	30.94651014	1.339	1253901.6	11153.122	1.764317817	1.5	100	82.1702	0	0	0	0	0	0
EURO	belgium	BEL	2014	2	0.12	0	0	0	0	0	NA	99	99	3.4	32	1.354	1320920.8	11226.322	1.764317817	2	100	85	0	0	0	0	0	0
EURO	belgium	BEL	2015	NA	0	0	0	0	0	0	NA	99	99	3.3	30.4	1.365	1387940	11299.192	1.764317817	2	100	85	0	0	0	0	0	0
EURO	belgium	BEL	2016	NA	0	0	0	0	0	0	NA	99	99	3.3	NA	1.365	1387940	11299.192	1.764317817	2	100	85	0	0	0	0	0	0
AFRO	benin	BEN	2000	80	2.5	48	0	1	0	26	NA	78	78	89.3	NA	2.231	133730	6949.366	6.328449725	1	66	0.225247851	30	0	NA	NA	NA	NA
AFRO	benin	BEN	2001	120	3.9	93	0	0	0	0	NA	76	77	87.4	NA	2.231	141283.8	7174.911	6.328449725	1	66.9	0.36341789	62	0	1	30	0	0
AFRO	benin	BEN	2002	112	3.6	87	0	0	0	1	NA	75	76	85.2	NA	2.231	148837.6	7414.744	6.328449725	1	67.7	0.702945595	206	0	0	62	0	0
AFRO	benin	BEN	2003	68	2.1	90	0	2	0	0	1	73	75	83	NA	2.231	156391.4	7665.681	6.328449725	1	68.6	0.951327115	407	0	0	206	0	0
AFRO	benin	BEN	2004	107	3.2	90	0	6	0	1	1	72	74	80.8	NA	2.231	163945.2	7922.796	6.328449725	1	69.4	1.182540965	816	0	2	407	0	0
AFRO	benin	BEN	2005	68	1.9	99	0	0	0	0	NA	70	73	78.8	NA	2.231	171499	8182.362	6.328449725	1	70.3	1.271031439	840	1	6	816	0	0
AFRO	benin	BEN	2006	88	2.5	93	0	0	0	1	NA	74	76	76.9	70.9	2.231	179052.6	8443.717	6.328449725	1	71.1	1.537854346	1133	23	0	840	0	1
AFRO	benin	BEN	2007	117	3.16	99	0	0	0	0	NA	82	82	75.2	72	2.231	186606.2	8707.637	6.328449725	1	72	1.79	296	68	0	1133	0	23
AFRO	benin	BEN	2008	129	3.24	97	0	6	0	0	1	75	77	73.7	72.8	2.231	194159.8	8973.525	6.328449725	1	72.8	1.85	819	65	0	296	0	68
AFRO	benin	BEN	2009	148	3.34	91	0	20	0	1	1	79	80	72.3	75.5	2.231	201713.4	9240.982	6.328449725	1	73.7	2.24	424	154	6	819	0	65
AFRO	benin	BEN	2010	102	2.4	93	0	0	0	0	NA	76	77	71	76.8	2.231	209267	9509.798	6.328449725	1	74.5	3.13	23	28	20	424	0	154
AFRO	benin	BEN	2011	110	2.53	95	0	0	0	0	NA	75	77	69.8	80.04233433	2.231	216493.4	9779.391	6.328449725	1	75.3	4.148323066	67	34	0	23	0	28
AFRO	benin	BEN	2012	153	3.44	91	0	0	0	0	NA	76	78	68.5	78.63249982	2.231	223719.8	10049.792	6.328449725	1	76.2	4.5	123	8	0	67	0	34
AFRO	benin	BEN	2013	180	3.93	90	0	0	0	1	NA	69	71	67.2	77.93479957	2.156	230946.2	10322.232	6.328449725	1	77	4.9	53	5	0	123	0	8
AFRO	benin	BEN	2014	164	3.53	80	0	0	0	0	NA	70	72	65.7	78.2	2.129	238172.6	10598.482	6.328449725	1	77.8	5.3	6	30	0	53	0	5
AFRO	benin	BEN	2015	198	4.09	97	0	0	0	0	NA	70	72	64.2	78.8	1.958	245399	10879.829	6.328449725	1	77.9	5.3	0	1	0	6	0	30
AFRO	benin	BEN	2016	17	1.86	100	11	0	0	0	NA	70	72	64.2	NA	1.958	245399	10879.829	6.328449725	1	77.9	5.3	0	0	0	0	0	1
AFRO	burkina faso	BFA	2000	95	1.7	64	0	0	0	33	NA	45	45	96.2	NA	1.93	520039	11607.944	0.581138523	1	59.9	0.077080169	5	0	NA	NA	NA	NA
AFRO	burkina faso	BFA	2001	107	1.9	89	0	0	0	0	NA	62	62	95	NA	1.93	535425.6	11943.74	0.581138523	1	61.8	0.157732465	6	0	0	5	0	0
AFRO	burkina faso	BFA	2002	143	2.5	92	0	1	0	0	1	69	69	93.4	NA	1.93	550812.2	12290.984	0.581138523	1	63.6	0.200992598	3	0	0	6	0	0
AFRO	burkina faso	BFA	2003	176	2.8	85	0	11	0	2	1	79	83	91.4	NA	1.93	566198.8	12651.596	0.581138523	1	65.4	0.373440303	52	0	1	3	0	0
AFRO	burkina faso	BFA	2004	155	2.4	82	0	9	0	6	2	79	83	88.9	NA	1.93	581585.4	13028.039	0.581138523	1	67.3	0.400295285	67	0	11	52	0	0
AFRO	burkina faso	BFA	2005	148	2.3	89	0	0	0	3	NA	82	94	86	NA	1.93	596972	13421.929	0.581138523	1	69.1	0.469914489	13	0	9	67	0	0
AFRO	burkina faso	BFA	2006	146	2.3	92	0	0	0	1	NA	86	94	82.7	89.7	1.93	612358.4	13834.195	0.651123764	1	71	0.632707564	11	2	0	13	0	0
AFRO	burkina faso	BFA	2007	174	2.64	93	0	0	0	0	NA	89	93	79.2	89.7	1.93	627744.8	14264.002	0.758689364	1	72.8	0.75	11	0	0	11	0	2
AFRO	burkina faso	BFA	2008	209	2.96	85	0	6	0	4	1	93	92	75.8	89.9	1.93	643131.2	14709.011	0.873145231	1	74.6	0.92	31	0	0	11	0	0
AFRO	burkina faso	BFA	2009	257	3.61	83	0	15	0	3	1	92	91	72.5	91.3	1.86	658517.6	15165.856	0.649223016	1	76.4	1.13	69	0	6	31	0	0
AFRO	burkina faso	BFA	2010	288	3.95	89	0	0	0	0	NA	91	90	69.7	90.7	1.852	673904	15632.066	0.585574884	1	78.2	2.4	6	1	15	69	0	0
AFRO	burkina faso	BFA	2011	290	3.88	86	0	0	0	0	NA	91	90	67.3	88.59641581	1.832	680058.4	16106.851	0.561707162	1	80	3	48	1	0	6	0	1
AFRO	burkina faso	BFA	2012	321	4.2	89	0	0	0	0	NA	90	90	65.4	87.39111955	1.881	686212.8	16590.813	0.720528853	1	81.7	3.725034916	1	0	0	48	0	1
AFRO	burkina faso	BFA	2013	292	3.73	90	0	0	0	0	NA	88	89	63.7	90.23159969	2.064	692367.2	17084.554	0.720528853	1	81.9	9.1	0	1	0	1	0	0
AFRO	burkina faso	BFA	2014	307	3.84	92	0	0	0	0	NA	91	91	62.2	89	1.998	698521.6	17589.198	0.720528853	1	82.1	9.4	0	0	0	0	0	1
AFRO	burkina faso	BFA	2015	282	3.39	93	0	0	0	0	NA	91	91	60.9	89.2	1.994	704676	18105.57	0.720528853	1	82.3	9.4	0	0	0	0	0	0
AFRO	burkina faso	BFA	2016	18	1.15	94	9	0	0	0	NA	91	91	60.9	NA	1.994	704676	18105.57	0.720528853	1	82.3	9.4	0	0	0	0	0	0
SEARO	bangladesh	BGD	2000	1140	1.86	68	0	1	0	0	NA	82	83	64.4	NA	2.1	987853	131280.739	2.525243655	22	76	0.071039423	267	0	NA	NA	NA	NA
SEARO	bangladesh	BGD	2001	1288	2.48	80	0	0	0	36	NA	85	85	61.4	NA	2.1	1023622.4	133776.064	2.729914323	15	76.7	0.129807974	268	0	1	267	0	0
SEARO	bangladesh	BGD	2002	1365	2.7	89	0	0	0	0	NA	83	83	58.6	NA	2.1	1059391.8	136228.456	2.556817122	5	77.5	0.139920289	1600	0	0	268	0	0
SEARO	bangladesh	BGD	2003	1128	2.03	89	0	0	0	0	NA	87	90	55.9	NA	2.1	1095161.2	138600.174	2.493785545	4	78.3	0.163877665	225	0	0	1600	0	0
SEARO	bangladesh	BGD	2004	1301	2.31	90	0	0	0	2	NA	99	88	53.4	NA	2.1	1130930.6	140843.786	2.762770583	11	79.1	0.199036334	134	0	0	225	0	0
SEARO	bangladesh	BGD	2005	1458	2.66	92	0	0	0	0	NA	93	94	50.8	NA	2.1	1166700	142929.979	2.50951583	22	79.8	0.241637326	66	0	0	134	0	0
SEARO	bangladesh	BGD	2006	1619	2.87	93	0	18	0	2	1	94	95	48.4	96.3	2.1	1202469.2	144839.238	2.875707411	24	80.6	1	676	1	0	66	0	0
SEARO	bangladesh	BGD	2007	1844	3.25	92	0	0	0	0	NA	94	96	45.9	95.9	2.1	1238238.4	146592.687	2.637633048	9	81.3	1.8	885	4	18	676	0	1
SEARO	bangladesh	BGD	2008	1790	3.1	92	0	0	0	0	NA	96	96	43.6	100.3	2.1	1274007.6	148252.473	2.770156731	19	82	2.5	559	0	0	885	0	4
SEARO	bangladesh	BGD	2009	1502	2.61	94	0	0	0	0	NA	97	97	41.3	98.1	2.082	1309776.8	149905.836	2.822015062	28	82.7	3.1	741	15	0	559	0	0
SEARO	bangladesh	BGD	2010	1537	2.81	95	0	0	0	0	NA	94	94	39.2	96.1	2.058	1345546	151616.777	2.638866809	22	83.5	3.7	42	2	0	741	0	15
SEARO	bangladesh	BGD	2011	1610	2.93	95	0	0	0	0	NA	95	95	37.2	94.37498453	2.07	1360997.8	153405.612	2.581537803	14	84.2	4.5	1	0	0	42	0	2
SEARO	bangladesh	BGD	2012	1567	2.84	96	0	0	0	0	NA	95	95	35.3	92.24179069	2.071	1376449.6	155257.387	2.645952778	18	84.8	5	0	0	0	1	0	0
SEARO	bangladesh	BGD	2013	1412	2.54	100	0	0	0	0	NA	95	95	33.5	92.53145471	2.159	1391901.4	157157.394	2.792111396	138	85.5	6.63	0	0	0	0	0	0
SEARO	bangladesh	BGD	2014	1478	2.65	98	0	0	0	0	NA	95	95	32.1	92.8	2.106	1407353.2	159077.513	2.792111396	129	86.2	9.6	0	0	0	0	0	0
SEARO	bangladesh	BGD	2015	1413	2.47	98	12	0	0	0	NA	95	95	30.7	91.8	1.997	1422805	160995.642	2.792111396	129	86.9	9.6	0	2	0	0	0	0
SEARO	bangladesh	BGD	2016	218	2.02	100	55	0	0	0	NA	95	95	30.7	NA	1.997	1422805	160995.642	2.792111396	129	86.9	9.6	0	0	0	0	0	2
EURO	bulgaria	BGR	2000	7	0.49	100	0	0	0	0	NA	93	94	17.9	NA	1.72	43360	8000.51	3.163829361	2	99.7	5.370923469	0	0	NA	NA	NA	NA
EURO	bulgaria	BGR	2001	42	3.04	95	0	2	0	0	1	94	94	17.1	NA	1.72	46902.8	7934.389	3.163829361	1	99.7	7.612297749	0	0	0	0	0	0
EURO	bulgaria	BGR	2002	34	2.58	100	0	0	0	0	NA	93	94	16.3	NA	1.72	50445.6	7869.124	3.163829361	1	99.7	9.08	0	0	2	0	0	0
EURO	bulgaria	BGR	2003	37	3.34	100	0	0	0	0	NA	96	96	15.5	NA	1.72	53988.4	7805.041	3.163829361	1.166666667	99.7	12.04	0	0	0	0	0	0
EURO	bulgaria	BGR	2004	17	1.6	94	0	0	0	0	NA	95	94	14.6	NA	1.72	57531.2	7742.74	3.150592512	1.333333333	99.6	18.13	0	0	0	0	0	0
EURO	bulgaria	BGR	2005	27	2.53	96	0	0	0	0	NA	96	97	13.6	NA	1.72	61074	7682.614	2.590045064	1.5	99.6	19.97	0	0	0	0	0	0
EURO	bulgaria	BGR	2006	19	1.83	84	0	0	0	0	NA	95	96	12.9	62.1	1.72	64116.6	7624.611	2.440031631	1.666666667	99.6	27.09	0	0	0	0	0	0
EURO	bulgaria	BGR	2007	11	1.06	100	0	0	0	0	NA	95	95	12.3	60.3	1.72	67159.2	7568.378	2.340297503	1.833333333	99.6	33.64	0	0	0	0	0	0
EURO	bulgaria	BGR	2008	15	1.45	80	0	0	0	0	NA	95	96	11.8	58.5	1.72	70201.8	7513.646	2.292047953	2	99.6	39.67	0	0	0	0	0	0
EURO	bulgaria	BGR	2009	15	1.45	100	0	0	0	0	NA	94	94	11.5	61.5	1.738	73244.4	7460.057	2.014451135	2	99.5	45	0	0	0	0	0	0
EURO	bulgaria	BGR	2010	13	1.31	92	0	0	0	0	NA	94	94	11.2	61.2	1.785	76287	7407.297	1.989396651	2	99.5	46.23	0	0	0	0	0	0
EURO	bulgaria	BGR	2011	12	1.22	92	0	0	0	0	NA	95	95	10.9	58.96987026	1.845	81452.2	7355.231	1.748322465	2	99.5	47.97999305	0	0	0	0	0	0
EURO	bulgaria	BGR	2012	9	0.91	89	0	0	0	0	NA	95	95	10.5	56.30794818	1.699	86617.4	7303.741	1.942091932	2	99.5	51.89998767	0	0	0	0	0	0
EURO	bulgaria	BGR	2013	13	1.32	80	0	0	0	0	NA	95	95	10.1	55.01347669	1.663	91782.6	7252.539	1.500183144	3	99.5	53.0615	0	0	0	0	0	0
EURO	bulgaria	BGR	2014	12	1.23	100	0	0	0	0	NA	88	88	9.7	54.4	1.637	96947.8	7201.308	1.500183144	1	99.4	55.49	0	0	0	0	0	0
EURO	bulgaria	BGR	2015	12	1.21	100	1	0	0	0	NA	88	88	9.3	55.4	1.607	102113	7149.787	1.500183144	1	99.4	55.49	0	0	0	0	0	0
EURO	bulgaria	BGR	2016	1	0.54	100	1	0	0	0	NA	88	88	9.3	NA	1.607	102113	7149.787	1.500183144	1	99.4	55.49	0	0	0	0	0	0
EMRO	bahrain	BHR	2000	2	0.97	100	0	0	0	0	NA	97	97	10.9	NA	1.8	239361	666.855	1.288016155	1	98.9	6.153732546	0	0	NA	NA	NA	NA
EMRO	bahrain	BHR	2001	7	3.41	43	0	0	0	0	NA	99	99	10.5	NA	1.8	272292.4	694.893	1.288016155	1	99.4	15.03863425	0	0	0	0	0	0
EMRO	bahrain	BHR	2002	3	1.46	67	0	0	0	0	NA	98	98	10.2	NA	1.8	305223.8	725.365	1.092089043	1	100	18.05072089	0	0	0	0	0	0
EMRO	bahrain	BHR	2003	2	0.97	50	0	0	0	0	NA	97	97	9.9	NA	1.8	338155.2	761.595	0.388571843	1	100	21.55494499	0	0	0	0	0	0
EMRO	bahrain	BHR	2004	2	0.97	100	0	0	0	0	NA	98	98	9.6	NA	1.8	371086.6	807.989	0.853133131	1	100	21.45868051	0	0	0	0	0	0
EMRO	bahrain	BHR	2005	3	1.46	67	0	0	0	0	NA	98	98	9.3	NA	1.8	404018	867.014	0.454786285	1	100	21.30373351	0	0	0	0	0	0
EMRO	bahrain	BHR	2006	13	6.33	100	0	0	0	1	NA	98	98	9	NA	1.8	454785.6	940.808	0.736105225	1	100	28.24395243	0	0	0	0	0	0
EMRO	bahrain	BHR	2007	5	2.43	60	0	0	0	0	NA	97	97	8.5	57	1.8	505553.2	1026.568	0.387464365	1	100	32.91	0	0	0	0	0	0
EMRO	bahrain	BHR	2008	5	2.43	100	0	0	0	0	NA	98	97	8.1	56.8	1.8	556320.8	1115.777	0.537616103	1	100	51.95	0	0	0	0	0	0
EMRO	bahrain	BHR	2009	7	3.41	86	0	0	0	0	NA	98	97	7.6	59	1.815	607088.4	1196.774	1.091025976	1.5	100	53	0	0	0	0	0	0
EMRO	bahrain	BHR	2010	10	5.28	80	0	0	0	0	NA	99	99	7.1	58.8	1.956	657856	1261.319	0.878936136	2	100	55	0	0	0	0	0	0
EMRO	bahrain	BHR	2011	10	5.28	90	0	0	0	0	NA	99	99	6.7	59.02623714	2.398	667112.2	1306.014	0.545038044	1	100	76.9999665	0	0	0	0	0	0
EMRO	bahrain	BHR	2012	19	10.02	95	0	0	0	0	NA	99	99	6.3	62.17747823	2.247	676368.4	1333.577	0.545038044	26	100	88	0	0	0	0	0	0
EMRO	bahrain	BHR	2013	12	6.32	90	0	0	0	0	NA	99	99	5.9	62.86815311	2.109	685624.6	1349.427	0.545038044	52	100	90.0000397	0	0	0	0	0	0
EMRO	bahrain	BHR	2014	16	8.42	100	0	0	0	0	NA	99	99	5.6	64.7	2.225	694880.8	1361.93	0.545038044	40	100	90.99998	0	0	0	0	0	0
EMRO	bahrain	BHR	2015	19	9.82	100	0	0	0	0	NA	99	99	5.3	64.3	2.142	704137	1377.237	0.545038044	40	100	90.99998	0	0	0	0	0	0
EMRO	bahrain	BHR	2016	5	13.7	100	5	0	0	0	NA	99	99	5.3	NA	2.142	704137	1377.237	0.545038044	40	100	90.99998	0	0	0	0	0	0
EURO	bosnia and herzegovina	BIH	2000	2	0.24	100	2	0	0	0	NA	85	87	7.9	NA	1.9	82952	3792.878	1.842506681	6	97.5	1.08296075	0	0	NA	NA	NA	NA
EURO	bosnia and herzegovina	BIH	2001	5	0.61	60	0	0	0	0	NA	91	92	7.5	NA	1.9	75816	3799.747	1.842506681	2	97.7	1.200526951	0	0	0	0	0	0
EURO	bosnia and herzegovina	BIH	2002	3	0.37	67	0	0	0	0	NA	80	86	7.2	NA	1.9	68680	3808.347	1.842506681	3	97.8	2.648267914	0	0	0	0	0	0
EURO	bosnia and herzegovina	BIH	2003	2	0.28	100	0	0	0	0	NA	87	87	7	NA	1.9	61544	3817.313	1.842506681	1	98	3.965036834	0	0	0	0	0	0
EURO	bosnia and herzegovina	BIH	2004	1	0.15	0	0	0	0	0	NA	84	87	7	NA	1.9	54408	3825.872	1.842506681	1	98.2	15.46897162	0	0	0	0	0	0
EURO	bosnia and herzegovina	BIH	2005	2	0.29	100	0	0	0	0	NA	93	95	7.1	NA	1.9	47272	3833.377	1.842506681	1	98.3	21.326701	0	0	0	0	0	0
EURO	bosnia and herzegovina	BIH	2006	4	0.63	100	0	0	0	1	NA	87	91	7.2	88.5	1.9	45576	3838.504	1.842506681	1	98.5	25.12238569	0	0	0	0	0	0
EURO	bosnia and herzegovina	BIH	2007	3	0.47	100	0	0	0	0	NA	95	95	7.1	84.5	1.9	43880	3840.418	1.842506681	2	98.7	27.92	0	0	0	0	0	0
EURO	bosnia and herzegovina	BIH	2008	1	0.16	0	0	0	0	0	NA	91	92	7	84.3	1.9	42184	3839.749	1.842506681	4	98.8	34.66	0	0	0	0	0	0
EURO	bosnia and herzegovina	BIH	2009	5	0.79	60	0	0	0	0	NA	90	90	6.7	83.3	1.735	40488	3837.732	1.842506681	1	99	37.74	0	0	0	0	0	0
EURO	bosnia and herzegovina	BIH	2010	6	0.97	67	0	0	0	0	NA	89	90	6.4	83.5	1.873	38792	3835.258	1.456085123	1	99.2	42.75	0	0	0	0	0	0
EURO	bosnia and herzegovina	BIH	2011	8	1.32	50	0	0	0	0	NA	88	89	6.2	80.90648406	1.893	37994.2	3832.31	1.32169222	1	99.4	47.77	0	0	0	0	0	0
EURO	bosnia and herzegovina	BIH	2012	7	1.19	71	0	0	0	0	NA	92	87	5.9	77.93611928	1.923	37196.4	3828.419	1.633528113	1	99.5	52.78	0	0	0	0	0	0
EURO	bosnia and herzegovina	BIH	2013	8	1.4	90	0	0	0	0	NA	89	87	5.6	76.52974344	1.967	36398.6	3823.533	1.219298236	1	99.7	57.79	0	0	0	0	0	0
EURO	bosnia and herzegovina	BIH	2014	2	0.36	100	1	0	0	0	NA	86	86	5.4	75.9	1.902	35600.8	3817.554	1.219298236	3	99.9	60.8	0	0	0	0	0	0
EURO	bosnia and herzegovina	BIH	2015	3	0.54	67	0	0	0	0	NA	86	86	5.1	77.4	1.839	34803	3810.416	1.219298236	3	99.9	60.8	0	0	0	0	0	0
EURO	bosnia and herzegovina	BIH	2016	0	0	0	0	0	0	0	NA	86	86	5.1	NA	1.839	34803	3810.416	1.219298236	3	99.9	60.8	0	0	0	0	0	0
EURO	belarus	BLR	2000	45	2.25	93	0	0	0	0	NA	99	99	11.4	NA	2.06	1123586	9952.055	10.1488159	1	99.5	1.860398126	0	0	NA	NA	NA	NA
EURO	belarus	BLR	2001	44	2.11	89	0	0	0	1	NA	99	99	10.3	NA	2.06	1120265.2	9891.535	9.767974813	1	99.5	4.300616022	0	0	0	0	0	0
EURO	belarus	BLR	2002	52	2.5	92	0	0	0	0	NA	99	99	9.3	NA	2.06	1116944.4	9825.802	10.03768853	1	99.5	8.950971315	0	0	0	0	0	0
EURO	belarus	BLR	2003	54	3.24	83	0	0	0	0	NA	50	53	8.6	NA	2.06	1113623.6	9758.817	8.983953678	1	99.5	10.76322849	0	0	0	0	0	0
EURO	belarus	BLR	2004	46	2.88	89	0	0	0	0	NA	99	99	7.9	NA	2.06	1110302.8	9695.791	8.384781426	1	99.5	12.57548566	0	0	0	0	0	0
EURO	belarus	BLR	2005	61	3.82	93	0	0	0	0	NA	99	98	7.4	NA	2.06	1106982	9640.616	8.536207072	1	99.5	14.38774283	0	0	0	0	0	0
EURO	belarus	BLR	2006	39	2.73	92	0	0	0	0	NA	99	97	6.8	84.5	2.06	1103661.2	9594.233	7.629652906	1	99.6	16.2	0	0	0	0	0	0
EURO	belarus	BLR	2007	51	3.57	92	0	0	0	0	NA	95	90	6.2	85.2	2.06	1100340.4	9556.061	6.770736397	1	99.6	19.7	0	0	0	0	0	0
EURO	belarus	BLR	2008	45	3.15	82	0	0	0	0	NA	97	98	5.6	84.4	2.06	1097019.6	9526.453	5.661482486	1	99.6	23	0	0	0	0	0	0
EURO	belarus	BLR	2009	51	3.57	98	0	0	0	0	NA	96	98	5.1	82.3	2.046	1093698.8	9505.319	4.965470037	1.5	99.6	27.43	0	0	0	0	0	0
EURO	belarus	BLR	2010	41	2.99	93	0	0	0	0	NA	98	99	4.7	78.7	2.204	1090378	9492.122	5.12060284	2	99.6	31.8	14	0	0	0	0	0
EURO	belarus	BLR	2011	46	3.38	78	0	0	0	0	NA	98	98	4.3	77.63345742	2.283	1088883.4	9487.674	3.966128547	1	99.6	39.64889566	0	0	0	14	0	0
EURO	belarus	BLR	2012	40	2.96	88	0	0	0	0	NA	98	98	4	76.6	2.208	1087388.8	9490.962	3.634270795	3	99.7	46.91	0	0	0	0	0	0
EURO	belarus	BLR	2013	42	3.12	90	0	0	0	0	NA	98	98	3.8	76.68024118	2.117	1085894.2	9497.294	3.634270795	3	99.7	54.17	0	0	0	0	0	0
EURO	belarus	BLR	2014	45	3.35	93	1	0	0	0	NA	97	97	3.5	75	2.078	1084399.6	9500.422	3.634270795	3	99.7	59.02	0	0	0	0	0	0
EURO	belarus	BLR	2015	57	4.18	88	1	0	0	0	NA	97	97	3.4	75.6	2.163	1082905	9495.826	3.634270795	3	99.7	59.02	0	2	0	0	0	0
EURO	belarus	BLR	2016	7	2.72	100	7	0	0	0	NA	97	97	3.4	NA	2.163	1082905	9495.826	3.634270795	3	99.7	59.02	0	0	0	0	0	2
AMRO	brazil	BRA	2000	533	1.01	52	0	0	0	12	NA	98	99	28.1	NA	2.1	684596	175786.441	23.48721592	2	93.5	2.870685159	0	0	NA	NA	NA	NA
AMRO	brazil	BRA	2001	674	1.28	64	0	0	0	6	NA	98	99	26.1	NA	2.1	675393.2	178419.396	23.48721592	3	93.8	4.528494869	0	0	0	0	0	0
AMRO	brazil	BRA	2002	636	1.23	70	0	0	0	1	NA	99	99	24.3	NA	2.1	666190.4	181045.592	23.48721592	1	94.2	9.149425086	0	0	0	0	0	0
AMRO	brazil	BRA	2003	654	1.26	74	0	0	0	2	NA	99	99	22.5	NA	2.1	656987.6	183627.339	23.48721592	1	94.5	13.2075861	0	0	0	0	0	0
AMRO	brazil	BRA	2004	646	1.24	71	0	0	0	3	NA	99	99	21	NA	2.1	647784.8	186116.363	23.48721592	1.666666667	94.9	19.07367227	0	0	0	0	0	0
AMRO	brazil	BRA	2005	609	1.11	74	0	0	0	0	NA	99	99	19.5	NA	2.1	638582	188479.24	23.48721592	2.333333333	95.2	21.02274725	0	0	0	0	0	0
AMRO	brazil	BRA	2006	615	1.12	72	0	0	0	0	NA	99	99	18.2	63.1	2.1	629379.2	190698.241	23.48721592	3	95.6	28.17838018	0	0	0	0	0	0
AMRO	brazil	BRA	2007	635	1.16	77	0	0	0	0	NA	99	99	17.1	66.9	2.1	620176.4	192784.521	23.48721592	2.666666667	95.9	30.88	0	0	0	0	0	0
AMRO	brazil	BRA	2008	585	1.07	73	0	0	0	0	NA	99	99	16.2	67.6	2.1	610973.6	194769.696	23.92765329	2.333333333	96.2	33.83	0	0	0	0	0	0
AMRO	brazil	BRA	2009	548	1	77	0	0	0	0	NA	99	99	15.4	69.1	2.058	601770.8	196701.298	23.00779775	2	96.5	39.22	0	0	0	0	0	0
AMRO	brazil	BRA	2010	513	0.96	79	0	0	0	0	NA	99	99	14.8	67.4	2.048	592568	198614.208	22.1668797	1.666666667	96.9	40.65	0	0	0	0	0	0
AMRO	brazil	BRA	2011	561	1.05	77	0	0	0	1	NA	99	98	14.4	65.1	2.04	616768	200517.584	23.32410293	1.333333333	97.2	45.69	0	0	0	0	0	0
AMRO	brazil	BRA	2012	502	0.94	75	0	0	0	2	NA	95	96	14.3	64.11795271	2.017	640968	202401.584	26.52083173	1	97.5	48.56	0	0	0	0	0	0
AMRO	brazil	BRA	2013	434	0.81	70	0	0	0	0	NA	97	96	14.3	62.08347895	2.051	665168	204259.377	26.54254014	3	97.8	51.04	0	0	0	0	0	0
AMRO	brazil	BRA	2014	445	0.83	71	0	0	0	0	NA	93	96	14.4	61.4	2.073	689368	206077.898	26.54254014	3	98.1	57.6	0	0	0	0	0	0
AMRO	brazil	BRA	2015	398	0.73	71	123	0	0	0	NA	93	96	14.6	62.6	2.122	713568	207847.528	26.54254014	3	98.1	57.6	0	0	0	0	0	0
AMRO	brazil	BRA	2016	0	0	0	0	0	0	0	NA	93	96	14.6	NA	2.122	713568	207847.528	26.54254014	3	98.1	57.6	0	0	0	0	0	0
SEARO	bhutan	BTN	2000	4	1.54	25	0	0	0	0	NA	92	98	59	NA	1.44	32137	564.187	2.022656644	1	83.9	0.400944447	265	0	NA	NA	NA	NA
SEARO	bhutan	BTN	2001	4	1.37	50	0	0	0	0	NA	88	88	56.1	NA	1.44	33765.4	580.784	2.022656644	1	85.3	0.864628564	268	0	0	265	0	0
SEARO	bhutan	BTN	2002	1	0.38	0	0	0	0	0	NA	86	89	53.3	NA	1.44	35393.8	598.421	2.022656644	1	86.6	1.675802584	1600	0	0	268	0	0
SEARO	bhutan	BTN	2003	6	2.05	33	0	0	0	0	NA	95	96	50.6	NA	1.44	37022.2	616.474	2.022656644	1	87.9	2.436912399	225	0	0	1600	0	0
SEARO	bhutan	BTN	2004	3	1	100	0	0	0	0	NA	89	90	47.9	NA	1.44	38650.6	634.235	2.022656644	1	89.1	3.156984196	134	2	0	225	0	0
SEARO	bhutan	BTN	2005	6	1.99	33	0	0	0	0	NA	95	95	45.3	NA	1.44	40279	651.163	2.022656644	1	90.4	3.847106745	66	0	0	134	0	2
SEARO	bhutan	BTN	2006	6	2.38	33	0	0	0	0	NA	95	96	42.8	87.9	1.44	41907.2	666.92	2.022656644	1	91.5	4.518317258	676	0	0	66	0	0
SEARO	bhutan	BTN	2007	4	1.9	50	0	0	0	0	NA	95	93	40.4	86.4	1.44	43535.4	681.471	2.022656644	2	92.7	5.92	874	0	0	676	0	0
SEARO	bhutan	BTN	2008	9	4.28	67	0	0	0	0	NA	96	96	38.2	85.4	1.44	45163.6	694.99	2.022656644	3	93.8	6.55	559	0	0	874	0	0
SEARO	bhutan	BTN	2009	1	0.46	0	0	0	0	0	NA	93	93	36.1	87.3	1.722	46791.8	707.83	1.419361798	2.333333333	94.9	7.17	741	15	0	559	0	0
SEARO	bhutan	BTN	2010	6	3.17	67	0	0	0	0	NA	91	92	34.1	87.3	1.665	48420	720.246	1.952746328	1.666666667	96	13.6	42	2	0	741	0	15
SEARO	bhutan	BTN	2011	6	3.21	83	0	0	0	0	NA	95	95	32.3	85.0256988	1.693	48957.2	732.246	2.980021713	1	97	21	22	0	0	42	0	2
SEARO	bhutan	BTN	2012	10	5.41	70	0	0	0	0	NA	97	97	30.8	82.36364212	1.481	49494.4	743.711	3.847834479	1	98	24	0	2	0	22	0	0
SEARO	bhutan	BTN	2013	10	5.44	80	0	0	0	0	NA	97	97	29.5	81.75836562	1.487	50031.6	754.637	2.470446661	1	99.1	29.9	0	0	0	0	0	2
SEARO	bhutan	BTN	2014	11	6	73	0	0	0	0	NA	99	98	28.3	80.9	1.422	50568.8	765.008	2.470446661	1	100	34.37	0	0	0	0	0	0
SEARO	bhutan	BTN	2015	9	4.82	89	0	0	0	0	NA	99	98	27.2	78.7	1.416	51106	774.83	2.470446661	1	100	34.37	0	0	0	0	0	0
SEARO	bhutan	BTN	2016	0	0	0	0	0	0	0	NA	99	98	27.2	NA	1.416	51106	774.83	2.470446661	1	100	34.37	0	0	0	0	0	0
AFRO	botswana	BWA	2000	7	1	43	0	0	0	NA	NA	97	97	52.4	NA	1.65	57064	1736.579	11.94382031	NA	94.7	2.902666622	0	0	NA	NA	NA	NA
AFRO	botswana	BWA	2001	8	1.1	75	2	0	0	NA	NA	97	97	51.4	NA	1.65	63417	1762.531	11.94382031	NA	94.9	3.430886787	3	0	0	0	0	0
AFRO	botswana	BWA	2002	9	1.3	78	0	0	0	0	NA	97	97	50.3	NA	1.65	69770	1786.672	14.09637275	NA	95	3.385922351	2	0	0	3	0	0
AFRO	botswana	BWA	2003	16	2.3	75	0	0	0	0	NA	96	96	49.8	NA	1.65	76123	1810.438	17.02497323	NA	95.1	3.345190174	0	0	0	2	0	0
AFRO	botswana	BWA	2004	34	4.7	94	0	1	0	0	1	96	96	49.1	NA	1.65	82476	1835.75	13.96422893	NA	95.2	3.304889253	0	0	0	0	0	0
AFRO	botswana	BWA	2005	16	2.3	69	0	0	0	0	NA	96	96	44.8	NA	1.65	88829	1864.003	15.51333961	NA	95.3	3.262554036	0	0	1	0	0	0
AFRO	botswana	BWA	2006	30	4.1	93	0	0	0	1	NA	96	96	43.8	66.9	1.65	95245.6	1895.671	13.76622938	NA	95.4	4.289932975	19	0	0	0	0	0
AFRO	botswana	BWA	2007	16	2.67	94	0	0	0	0	NA	96	96	45.5	66.4	1.65	101662.2	1930.431	14.61998228	NA	95.5	5.28	0	0	0	19	0	0
AFRO	botswana	BWA	2008	11	1.83	100	0	0	0	0	NA	96	96	45.3	65.9	1.65	108078.8	1967.866	14.53158396	NA	95.7	6.25	0	0	0	0	0	0
AFRO	botswana	BWA	2009	11	1.83	73	0	0	0	0	NA	96	96	42.3	68.8	1.634	114495.4	2007.212	14.80748982	NA	95.8	6.15	0	0	0	0	0	0
AFRO	botswana	BWA	2010	15	2.3	80	0	0	0	0	NA	95	96	39.8	68.6	1.641	120912	2047.831	15.3858575	NA	95.9	6	0	0	0	0	0	0
AFRO	botswana	BWA	2011	20	3.06	90	0	0	0	0	NA	95	96	39.9	67.897905	1.695	128858.4	2089.706	15.3858575	NA	96	8	0	0	0	0	0	0
AFRO	botswana	BWA	2012	20	3.06	90	0	0	0	0	NA	95	96	38.2	66.48584871	1.621	136804.8	2132.822	15.3858575	NA	96.1	11.5	0	0	0	0	0	0
AFRO	botswana	BWA	2013	17	2.59	80	0	0	0	0	NA	95	96	36.4	63.95436414	1.598	144751.2	2176.51	15.3858575	NA	96.2	15	0	0	0	0	0	0
AFRO	botswana	BWA	2014	31	4.7	81	0	0	0	0	NA	95	96	35.6	64.5	1.678	152697.6	2219.937	15.3858575	NA	96.2	18.5	0	0	0	0	0	0
AFRO	botswana	BWA	2015	23	3.41	91	3	0	0	0	NA	95	96	34.8	62.8	1.597	160644	2262.485	15.3858575	NA	96.2	18.5	0	0	0	0	0	0
AFRO	botswana	BWA	2016	0	0	0	0	0	0	0	NA	95	96	34.8	NA	1.597	160644	2262.485	15.3858575	NA	96.2	18.5	0	0	0	0	0	0
AFRO	central african republic	CAF	2000	38	2.3	66	0	3	0	10	NA	37	38	113.6	NA	2.81	123529	3726.048	13.64891546	1	62.5	0.053394174	58	0	NA	NA	NA	NA
AFRO	central african republic	CAF	2001	84	5.6	62	7	0	0	29	NA	40	40	112.9	NA	2.81	117713	3794.677	13.64891546	1	62.9	0.078543428	1	0	3	58	0	0
AFRO	central african republic	CAF	2002	61	4.1	82	0	0	0	4	NA	44	42	112.1	NA	2.81	111897	3859.784	13.64891546	1	63.4	0.128537117	0	0	0	1	0	0
AFRO	central african republic	CAF	2003	48	2.8	90	0	1	0	0	1	47	44	111.3	NA	2.81	106081	3923.294	13.64891546	1	63.8	0.151563338	27	0	0	0	0	0
AFRO	central african republic	CAF	2004	121	4.4	74	0	30	0	8	2	51	45	110.4	NA	2.81	100265	3987.896	13.64891546	1	64.3	0.223401395	164	0	1	27	0	0
AFRO	central african republic	CAF	2005	131	6.9	89	0	0	0	0	NA	54	47	109.3	NA	2.81	94449	4055.608	13.64891546	1	64.8	0.268195609	30	0	30	164	0	0
AFRO	central african republic	CAF	2006	172	9.1	95	0	0	0	7	NA	51	47	108.1	97.5	2.81	94252.4	4127.112	13.64891546	1	65.2	0.311159173	16	0	0	30	0	0
AFRO	central african republic	CAF	2007	102	4.86	96	0	0	0	0	NA	48	46	106.9	101	2.81	94055.8	4202.104	13.64891546	1	65.7	0.375815961	64	0	0	16	0	0
AFRO	central african republic	CAF	2008	140	7.5	96	0	3	0	2	1	45	46	105.5	103.7	2.81	93859.2	4280.405	13.64891546	2	66.2	1	68	13	0	64	0	0
AFRO	central african republic	CAF	2009	163	8	90	0	14	0	5	1	42	45	103.6	105.4	2.706	93662.6	4361.492	13.64891546	5	66.7	1.8	115	5	3	68	0	13
AFRO	central african republic	CAF	2010	137	7.1	90	0	0	0	2	NA	45	46	101.7	106.4	2.753	93466	4444.973	13.64891546	13	67.2	2	567	19	14	115	0	5
AFRO	central african republic	CAF	2011	142	6.4	80	0	4	0	15	1	47	47	99.7	105.0194394	2.869	91092.4	4530.903	13.64891546	3	67.7	2.2	226	11	0	567	0	19
AFRO	central african republic	CAF	2012	124	5.92	91	0	0	0	9	NA	47	47	97.7	103.7597492	2.872	88718.8	4619.5	13.64891546	4	68.2	3	5	29	4	226	0	11
AFRO	central african republic	CAF	2013	60	2.7	90	0	0	0	7	NA	23	23	96.1	105.3345477	3.031	86345.2	4710.678	13.64891546	20	68.3	3.5	4	7	0	5	0	29
AFRO	central african republic	CAF	2014	90	4.18	79	0	0	0	7	NA	47	47	93.5	110.6	3.331	83971.6	4804.316	13.64891546	93	68.4	4.03	5	2	0	4	0	7
AFRO	central african republic	CAF	2015	80	3.58	90	5	0	0	7	NA	47	47	91.5	111.9	3.332	81598	4900.274	13.64891546	93	68.5	4.03	0	0	0	5	0	2
AFRO	central african republic	CAF	2016	25	6.49	100	16	0	0	0	NA	47	47	91.5	NA	3.332	81598	4900.274	13.64891546	93	68.5	4.03	0	0	0	0	0	0
AMRO	canada	CAN	2000	59	1.01	NA	0	0	0	0	NA	89	88	5.2	NA	1.264	5511914	30701.903	1.592967488	5	99.8	51.3	0	0	NA	NA	NA	NA
AMRO	canada	CAN	2001	NA	NA	NA	NA	NA	NA	NA	NA	89	88	5.3	NA	1.264	5625328.2	30991.344	1.784631566	4.25	99.8	60.2	NA	NA	0	0	0	0
AMRO	canada	CAN	2002	NA	NA	NA	NA	NA	NA	NA	NA	88	88	5.3	NA	1.264	5738742.4	31288.572	1.671794676	3.5	99.8	61.59329927	NA	NA	NA	NA	NA	NA
AMRO	canada	CAN	2003	NA	NA	NA	NA	NA	NA	NA	NA	91	88	5.2	NA	1.264	5852156.6	31596.593	1.737802015	2.75	99.8	64.2	NA	NA	NA	NA	NA	NA
AMRO	canada	CAN	2004	NA	NA	NA	NA	NA	NA	NA	NA	91	89	5.2	NA	1.264	5965570.8	31918.582	1.723377268	2	99.8	65.95596346	NA	NA	NA	NA	NA	NA
AMRO	canada	CAN	2005	NA	NA	NA	NA	NA	NA	NA	NA	93	92	5.3	NA	1.264	6078985	32256.333	1.841683892	2	99.8	71.66	NA	NA	NA	NA	NA	NA
AMRO	canada	CAN	2006	NA	NA	NA	NA	NA	NA	NA	NA	95	95	5.2	23.1	1.264	6265433.2	32611.436	1.714146375	2	99.8	72.4	NA	NA	NA	NA	NA	NA
AMRO	canada	CAN	2007	NA	NA	NA	NA	NA	NA	NA	NA	94	90	5.1	25.1	1.264	6451881.4	32982.275	1.634036167	3.5	99.8	73.2	NA	NA	NA	NA	NA	NA
AMRO	canada	CAN	2008	NA	NA	NA	NA	NA	NA	NA	NA	95	92	5	26.3	1.264	6638329.6	33363.256	1.663175596	5	99.8	76.7	NA	NA	NA	NA	NA	NA
AMRO	canada	CAN	2009	NA	NA	NA	NA	0	0	NA	NA	95	93	5	27.7	1.324	6824777.8	33746.559	1.599875897	4	99.8	80.3	0	0	NA	NA	NA	NA
AMRO	canada	CAN	2010	NA	NA	NA	NA	0	0	NA	NA	96	95	4.9	27.9	1.392	7011226	34126.173	1.441705854	2	99.8	80.3	0	0	0	0	0	0
AMRO	canada	CAN	2011	NA	NA	NA	NA	0	0	NA	NA	96	96	4.7	27.69640194	1.355	7176081.2	34499.905	1.538022494	2	99.8	83	0	0	0	0	0	0
AMRO	canada	CAN	2012	11	0.2	45	0	0	0	0	NA	95	99	4.7	26.78917733	1.317	7340936.4	34868.151	1.563047571	2	99.8	83	0	0	0	0	0	0
AMRO	canada	CAN	2013	34	0.62	20	0	0	0	0	NA	96	96	4.6	25.96437538	1.306	7505791.6	35230.612	1.439368294	3	99.8	85.8	0	0	0	0	0	0
AMRO	canada	CAN	2014	27	0.49	7	0	0	0	0	NA	96	96	4.4	27.4	1.306	7670646.8	35587.793	1.439368294	2	99.8	87.12	0	0	0	0	0	0
AMRO	canada	CAN	2015	20	0.36	20	0	0	0	0	NA	96	96	4.3	25.7	1.287	7835502	35939.927	1.439368294	2	99.8	87.12	0	0	0	0	0	0
AMRO	canada	CAN	2016	0	0	0	0	0	0	0	NA	96	96	4.3	NA	1.287	7835502	35939.927	1.439368294	2	99.8	87.12	0	0	0	0	0	0
EURO	switzerland	CHE	2000	10	0.78	20	0	0	0	0	NA	93	95	4.6	NA	1.234	1570756	7165.581	0.962936571	4	100	47.1	0	0	NA	NA	NA	NA
EURO	switzerland	CHE	2001	10	0.79	10	0	0	0	0	NA	93	95	4.7	NA	1.234	1617692.2	7200.945	1.194314563	2	100	55.1	NA	NA	0	0	0	0
EURO	switzerland	CHE	2002	13	0.95	33	0	0	0	0	NA	93	95	4.6	NA	1.234	1664628.4	7242.034	1.18759745	1.5	100	61.4	NA	NA	0	NA	0	NA
EURO	switzerland	CHE	2003	12	1.05	8	0	0	0	0	NA	93	95	4.4	NA	1.234	1711564.6	7289.901	1.001498269	1	100	65.1	NA	NA	0	NA	0	NA
EURO	switzerland	CHE	2004	12	1.08	8	0	0	0	0	NA	93	95	4.4	NA	1.234	1758500.8	7345.299	1.062005172	1.25	100	67.8	NA	NA	0	NA	0	NA
EURO	switzerland	CHE	2005	7	0.63	0	0	0	0	0	NA	94	94	4.3	NA	1.234	1805437	7408.608	1.012335921	1.5	100	70.1	NA	NA	0	NA	0	NA
EURO	switzerland	CHE	2006	14	1.19	7	0	0	0	0	NA	94	94	4.2	18.7	1.234	1859386	7480.317	0.80190672	1.75	100	75.7	NA	NA	0	NA	0	NA
EURO	switzerland	CHE	2007	18	1.53	6	0	0	0	0	NA	94	94	4.1	20.2	1.234	1913335	7560.141	0.67418297	2	100	77.2	NA	NA	0	NA	0	NA
EURO	switzerland	CHE	2008	10	0.85	0	0	0	0	0	NA	95	96	4	20.3	1.234	1967284	7646.542	0.705599928	2.25	100	79.2	NA	NA	0	NA	0	NA
EURO	switzerland	CHE	2009	7	0.59	29	0	0	0	0	NA	95	96	3.9	21.2	1.349	2021233	7737.316	0.65867917	2.5	100	81.3	0	0	0	NA	0	NA
EURO	switzerland	CHE	2010	9	0.78	33	0	0	0	0	NA	95	96	3.9	21.8	1.424	2075182	7830.534	0.664067099	2.75	100	83.9	0	0	0	0	0	0
EURO	switzerland	CHE	2011	3	0.26	67	0	0	0	0	NA	96	96	3.8	23.21072791	1.421	2147886	7925.813	0.585830417	3	100	85.19302818	0	0	0	0	0	0
EURO	switzerland	CHE	2012	8	0.71	0	0	0	0	0	NA	96	96	3.7	23.34314094	1.349	2220590	8022.628	0.568216139	2.5	100	85.2	0	0	0	0	0	0
EURO	switzerland	CHE	2013	8	0.71	10	0	0	0	0	NA	96	96	3.6	21.49466277	1.272	2293294	8118.719	0.726185356	2	100	86.34	0	0	0	0	0	0
EURO	switzerland	CHE	2014	9	0.8	11	0	0	0	0	NA	96	96	3.5	23.3	1.258	2365998	8211.383	0.726185356	2	100	87	0	0	0	0	0	0
EURO	switzerland	CHE	2015	8	0.7	25	0	0	0	0	NA	96	96	3.4	22.3	1.275	2438702	8298.663	0.726185356	2	100	87	0	0	0	0	0	0
EURO	switzerland	CHE	2016	1	0.47	0	0	0	0	0	NA	96	96	3.4	NA	1.275	2438702	8298.663	0.726185356	2	100	87	0	0	0	0	0	0
AMRO	chile	CHL	2000	95	2.2	85	0	0	0	0	NA	91	91	9.2	NA	1.431	177332	15170.387	3.207120332	2	94.9	16.6	0	0	NA	NA	NA	NA
AMRO	chile	CHL	2001	86	1.43	91	0	0	0	0	NA	97	96	8.7	NA	1.431	196542.4	15358.418	3.207120332	3	95.3	19.1	0	0	0	0	0	0
AMRO	chile	CHL	2002	115	2.66	91	0	0	0	1	NA	97	97	8.3	NA	1.431	215752.8	15544.554	3.207120332	1	95.6	22.1	0	0	0	0	0	0
AMRO	chile	CHL	2003	85	1.97	86	0	0	0	0	NA	96	96	8	NA	1.431	234963.2	15729.268	3.207120332	2	96	25.47377889	0	0	0	0	0	0
AMRO	chile	CHL	2004	85	1.98	80	0	0	0	0	NA	93	94	7.9	NA	1.431	254173.6	15913.119	3.366348908	1.666666667	96.3	28.17791012	0	0	0	0	0	0
AMRO	chile	CHL	2005	98	2.28	89	0	0	0	0	NA	91	92	7.7	NA	1.431	273384	16096.571	3.525577483	1.333333333	96.7	31.17534703	0	0	0	0	0	0
AMRO	chile	CHL	2006	76	1.77	84	0	0	0	1	NA	94	94	7.6	32	1.431	292594.4	16279.728	3.574776137	1	97	34.49775117	0	0	0	0	0	0
AMRO	chile	CHL	2007	112	2.61	55	0	0	0	0	NA	96	95	7.6	33.8	1.431	311804.8	16462.701	3.695506576	8	97.3	35.9	0	0	0	0	0	0
AMRO	chile	CHL	2008	84	1.95	80	0	0	0	0	NA	95	95	7.6	36.3	1.431	331015.2	16645.94	3.49351537	4	97.6	37.3	0	0	0	0	0	0
AMRO	chile	CHL	2009	100	2.33	74	0	0	0	0	NA	94	94	7.5	37.5	1.468	350225.6	16829.957	3.707686251	8	97.9	41.56	0	0	0	0	0	0
AMRO	chile	CHL	2010	102	2.65	77	0	0	0	1	NA	92	92	7.6	38	1.616	369436	17015.048	3.154379165	5	98.2	45	0	0	0	0	0	0
AMRO	chile	CHL	2011	89	2.35	87	0	0	0	0	NA	94	93	7.5	40.73893429	1.71	389436	17201.305	3.668059841	6	98.5	52.24960729	0	0	0	0	0	0
AMRO	chile	CHL	2012	99	2.63	78	0	0	0	0	NA	90	90	7.4	43.50715552	1.616	409436	17388.437	3.141413543	2	98.7	61.41815456	0	0	0	0	0	0
AMRO	chile	CHL	2013	75	1.97	80	0	0	0	0	NA	91	90	7.3	42.34867144	1.589	429436	17575.833	3.141413543	4	99	66.5	0	0	0	0	0	0
AMRO	chile	CHL	2014	71	1.87	85	0	0	0	0	NA	92	92	7.2	42	1.591	449436	17762.647	3.141413543	17	99	72.35	0	0	0	0	0	0
AMRO	chile	CHL	2015	69	1.81	59	27	0	0	0	NA	92	92	7	41.5	1.563	469436	17948.141	3.141413543	17	99	72.35	0	0	0	0	0	0
AMRO	chile	CHL	2016	8	1.11	75	8	0	0	0	NA	92	92	7	NA	1.563	469436	17948.141	3.141413543	17	99	72.35	0	0	0	0	0	0
WPRO	china	CHN	2000	5335	1.59	93	1	0	0	10	NA	85	86	30.2	NA	2.03	508034	1269974.572	2.028530326	4	80.3	1.775913207	497	0	NA	NA	NA	NA
WPRO	china	CHN	2001	5393	1.58	90	0	0	0	19	NA	86	86	28.3	NA	2.03	542216.6	1277188.787	2.028530326	13	81.6	2.639650215	398	0	0	497	0	0
WPRO	china	CHN	2002	5408	1.59	90	0	0	0	16	NA	86	86	26.2	NA	2.03	576399.2	1284349.938	2.028530326	2	82.8	4.595704331	1700	0	0	398	0	0
WPRO	china	CHN	2003	5103	1.5	89	0	0	0	14	NA	86	87	24.2	NA	2.03	610581.8	1291485.488	1.872337115	3	84	6.2	336	0	0	1700	0	0
WPRO	china	CHN	2004	5285	1.86	90	0	0	2	13	NA	87	87	22.2	NA	2.03	644764.4	1298573.031	1.885739371	2	85.2	7.3	NA	NA	0	336	0	0
WPRO	china	CHN	2005	5425	1.91	90	0	0	0	12	NA	87	87	20.3	NA	2.03	678947	1305600.63	1.575661129	1	86.3	8.523257003	107	0	0	NA	2	NA
WPRO	china	CHN	2006	5635	2.13	91	0	0	0	10	NA	93	94	18.7	82.5	2.03	713129.8	1312600.877	1.355280198	1	87.4	10.52315262	752	1	0	107	0	0
WPRO	china	CHN	2007	4985	1.88	91	0	0	0	1	NA	93	94	17.2	81.2	2.03	747312.6	1319625.197	1.208009773	10.5	88.5	16	939	4	0	752	0	1
WPRO	china	CHN	2008	5154	1.84	90	0	0	0	3	NA	97	99	15.8	80.3	2.03	781495.4	1326690.636	1.103049107	20	89.5	22.6	713	0	0	939	0	4
WPRO	china	CHN	2009	4961	2.01	90	0	0	0	7	NA	99	99	14.6	84.6	2.045	815678.2	1333807.063	1.085441372	7	90.5	28.9	868	15	0	713	0	0
WPRO	china	CHN	2010	5285	1.98	92	0	0	0	3	NA	99	99	13.5	83	2.034	849861	1340968.737	0.98615887	1	91.4	34.3	692	7	0	868	0	15
WPRO	china	CHN	2011	6182	2.33	92	0	21	0	15	1	99	99	12.5	80.10785683	2.054	875498	1348174.478	0.879213327	4	92.3	38.3	279	1	0	692	0	7
WPRO	china	CHN	2012	6173	2.36	92	0	0	2	2	NA	99	99	11.5	78.32568733	2.061	901135	1355386.952	0.821107798	4	93.2	42.30011749	95	25	21	279	0	1
WPRO	china	CHN	2013	5623	2.16	90	0	0	0	1	NA	99	99	10.6	80.9081524	2.142	926772	1362514.26	0.821107798	12	94	45.8	107	51	0	95	2	25
WPRO	china	CHN	2014	5758	2.23	92	0	0	0	0	NA	99	99	9.8	79	2.207	952409	1369435.67	0.821107798	37	94.8	49.3	334	22	0	107	0	51
WPRO	china	CHN	2015	5290	2.01	92	572	0	0	1	NA	99	99	9.2	76.4	2.267	978046	1376048.943	0.821107798	37	95.5	49.3	74	12	0	334	0	22
WPRO	china	CHN	2016	360	0.73	91	353	0	0	0	NA	99	99	9.2	NA	2.267	978046	1376048.943	0.821107798	37	95.5	49.3	6	3	0	74	0	12
AFRO	cote d'ivoire	CIV	2000	127	1.8	58	0	1	0	45	NA	65	66	99.5	NA	2.3	1994135	16517.948	12.43672063	2	77.9	0.231461671	1	0	NA	NA	NA	NA
AFRO	cote d'ivoire	CIV	2001	198	2.9	96	0	0	0	0	NA	66	70	97.7	NA	2.3	1997472.8	16865.376	12.43672063	1	78.2	0.395747702	0	0	1	1	0	0
AFRO	cote d'ivoire	CIV	2002	243	3.5	98	0	0	0	2	NA	64	70	95.7	NA	2.3	2000810.6	17185.421	12.43672063	1	78.5	0.497929361	1	0	0	0	0	0
AFRO	cote d'ivoire	CIV	2003	116	1.3	98	0	1	0	0	1	61	68	93.6	NA	2.3	2004148.4	17491.539	12.43672063	1	78.7	0.758669629	19	0	0	1	0	0
AFRO	cote d'ivoire	CIV	2004	161	1.9	88	0	17	0	1	2	67	76	91.4	NA	2.3	2007486.2	17802.516	12.43672063	1	79	0.849282415	35	0	1	19	0	0
AFRO	cote d'ivoire	CIV	2005	290	3	79	0	0	0	0	NA	76	87	88.9	NA	2.3	2010824	18132.702	12.43672063	1	79.2	1.039238205	3	0	17	35	0	0
AFRO	cote d'ivoire	CIV	2006	309	3.2	96	0	0	0	0	NA	77	76	86.7	109.2	2.3	2027696.2	18486.392	12.43672063	3	79.5	1.524900791	0	0	0	3	0	0
AFRO	cote d'ivoire	CIV	2007	258	2.74	91	0	0	0	0	NA	76	75	84.1	107.3	2.3	2044568.4	18862.172	12.43672063	1	79.8	1.8	0	0	0	0	0	0
AFRO	cote d'ivoire	CIV	2008	235	2.39	93	0	1	0	0	1	74	58	81.3	104.6	2.3	2061440.6	19261.647	12.43672063	3	80.1	1.9	15	0	0	0	0	0
AFRO	cote d'ivoire	CIV	2009	332	3.03	73	0	26	0	9	1	81	77	79	102.5	2.32	2078312.8	19684.909	12.43672063	5	80.4	2	70	1	1	15	0	0
AFRO	cote d'ivoire	CIV	2010	309	3.78	80	0	0	0	2	NA	85	81	76.9	101.2	2.297	2095185	20131.707	12.43672063	7	80.7	2.7	6	0	26	70	0	1
AFRO	cote d'ivoire	CIV	2011	511	5.76	70	0	36	0	3	1	62	58	75	102.8	2.417	2111227.8	20604.172	12.43672063	3	80.9	2.9	10	0	0	6	0	0
AFRO	cote d'ivoire	CIV	2012	406	4.83	82	0	0	0	7	NA	82	83	72.8	103.6043238	2.419	2127270.6	21102.641	12.43672063	16	81.2	5	0	0	36	10	0	0
AFRO	cote d'ivoire	CIV	2013	455	5.44	90	0	0	0	1	NA	80	79	70.6	103.5280655	2.732	2143313.4	21622.49	12.43672063	4	81.5	8.4	0	0	0	0	0	0
AFRO	cote d'ivoire	CIV	2014	394	4.67	88	0	0	0	1	NA	67	66	68.5	101.7	2.546	2159356.2	22157.107	12.43672063	1	81.8	14.6	0	1	0	0	0	0
AFRO	cote d'ivoire	CIV	2015	352	4.07	93	16	0	0	0	NA	67	66	66.6	100	2.133	2175399	22701.556	12.43672063	1	81.9	14.6	0	7	0	0	0	1
AFRO	cote d'ivoire	CIV	2016	43	2.64	100	14	0	0	0	NA	67	66	66.6	NA	2.133	2175399	22701.556	12.43672063	1	81.9	14.6	0	0	0	0	0	7
AFRO	cameroon	CMR	2000	166	2.5	84	0	0	0	27	NA	62	57	91.9	NA	2.1	228383	15927.713	3.158964933	1	61.7	0.252120078	57	0	NA	NA	NA	NA
AFRO	cameroon	CMR	2001	149	2.3	92	0	0	0	2	NA	63	61	89.3	NA	2.1	234453.8	16349.364	3.158964933	1	62.8	0.277051322	56	0	0	57	0	0
AFRO	cameroon	CMR	2002	103	1.6	84	0	0	0	1	NA	66	66	86.2	NA	2.1	240524.6	16779.434	3.158964933	1	63.8	0.360871584	202	0	0	56	0	0
AFRO	cameroon	CMR	2003	142	1.7	77	0	2	0	6	1	73	72	83.1	NA	2.1	246595.4	17218.591	3.158964933	1	64.9	0.587622611	381	0	0	202	0	0
AFRO	cameroon	CMR	2004	219	2.4	77	0	13	0	9	1	73	72	80.3	NA	2.1	252666.2	17667.576	3.158964933	1	65.9	0.976075415	836	0	2	381	0	0
AFRO	cameroon	CMR	2005	261	3.1	82	0	1	0	9	1	80	79	77.8	NA	2.1	258737	18126.999	3.158964933	1	66.9	1.402654226	832	1	13	836	0	0
AFRO	cameroon	CMR	2006	193	2.3	85	0	2	0	3	1	81	78	75.3	88.4	2.1	264807.8	18597.109	3.158964933	1	68	2.028744791	1123	21	1	832	0	1
AFRO	cameroon	CMR	2007	198	2.17	82	0	0	0	9	NA	82	81	73.1	89.4	2.1	270878.6	19078.1	3.158964933	1	69	2.93	307	68	2	1123	0	21
AFRO	cameroon	CMR	2008	220	2.34	81	0	0	0	7	NA	84	82	70.8	91.2	2.1	276949.4	19570.418	3.158964933	1	70	3.4	838	65	0	307	0	68
AFRO	cameroon	CMR	2009	198	2.09	87	0	3	0	5	1	80	79	68.8	95.3	2.111	283020.2	20074.522	5.1283467	1	71	3.84	466	154	0	838	0	65
AFRO	cameroon	CMR	2010	231	2.87	84	0	0	0	5	NA	84	83	66.2	95.4	2.21	289091	20590.666	3.520112132	3	72.1	4.3	488	28	3	466	0	154
AFRO	cameroon	CMR	2011	264	3.22	83	0	0	0	7	NA	82	80	64.4	94.58223667	2.104	307669.6	21119.065	2.598849873	3	73.1	5	200	33	0	488	0	28
AFRO	cameroon	CMR	2012	336	4.08	77	0	0	0	7	NA	85	85	62.4	93.14811215	2.113	326248.2	21659.488	2.770201301	3	74.1	5.69898724	127	20	0	200	0	33
AFRO	cameroon	CMR	2013	483	5.8	80	0	4	4	3	1	89	88	60.4	93.50514224	2.191	344826.8	22211.166	2.770201301	3	75.1	6.4	53	7	0	127	0	20
AFRO	cameroon	CMR	2014	846	10.16	75	0	5	0	6	1	87	86	58.6	93.1	2.235	363405.4	22773.014	2.770201301	67	75.4	11	11	30	4	53	4	7
AFRO	cameroon	CMR	2015	563	6.67	86	12	0	0	0	NA	87	86	57.1	94.3	2.349	381984	23344.179	2.770201301	67	75.6	11	0	1	5	11	0	30
AFRO	cameroon	CMR	2016	54	3.39	91	29	0	0	0	NA	87	86	57.1	NA	2.349	381984	23344.179	2.770201301	67	75.6	11	0	0	0	0	0	1
AFRO	democratic republic of the congo	COD	2000	1079	1.9	35	0	28	0	0	NA	40	42	107.4	NA	2.69	744387	48048.664	13.47591423	3	47.1	0.005902114	84	0	NA	NA	NA	NA
AFRO	democratic republic of the congo	COD	2001	2134	8.5	70	NA	0	0	270	NA	30	30	105.3	NA	2.69	720083.4	49449.015	13.47591423	4	47.5	0.011475782	5	0	28	84	0	0
AFRO	democratic republic of the congo	COD	2002	1239	5	84	0	0	0	59	NA	38	40	103.1	NA	2.69	695779.8	50971.407	13.47591423	7	47.9	0.092790702	2	0	0	5	0	0
AFRO	democratic republic of the congo	COD	2003	992	4	90	0	0	0	28	NA	41	47	100.9	NA	2.69	671476.2	52602.208	13.47591423	6	48.2	0.134914837	1	0	0	2	0	0
AFRO	democratic republic of the congo	COD	2004	784	3.1	94	0	0	0	15	NA	54	52	98.7	NA	2.69	647172.6	54314.855	13.47591423	5	48.6	0.196208375	157	0	0	1	0	0
AFRO	democratic republic of the congo	COD	2005	1302	5.1	86	0	0	0	30	NA	60	60	96.3	NA	2.69	622869	56089.536	13.47591423	4	49	0.238037799	37	0	0	157	0	0
AFRO	democratic republic of the congo	COD	2006	1622	4.8	86	0	13	0	21	1	62	62	93.9	110.1	2.69	616085.2	57926.84	13.47591423	5	49.3	0.29605361	2	0	0	37	0	0
AFRO	democratic republic of the congo	COD	2007	2040	5.6	85	0	41	0	5	1	70	72	91.5	105.5	2.69	609301.4	59834.875	13.47591423	11	49.7	0.37	9	0	13	2	0	0
AFRO	democratic republic of the congo	COD	2008	1977	6	88	0	5	13	34	1	65	64	89.2	106.7	2.69	602517.6	61809.278	13.47591423	20	50	0.44	58	0	41	9	0	0
AFRO	democratic republic of the congo	COD	2009	1628	5	85	0	3	5	9	1	72	78	86.9	108.7	2.988	595733.8	63845.097	13.47591423	54	50.4	0.56	98	0	5	58	13	0
AFRO	democratic republic of the congo	COD	2010	2194	6.27	82	0	100	18	24	1	60	76	84.8	109.9	2.925	588950	65938.712	13.47591423	18	50.7	0.72	478	0	3	98	5	0
AFRO	democratic republic of the congo	COD	2011	2222	6.16	82	0	93	11	38	1	74	77	82.6	108.1848166	3.016	580298.8	68087.376	13.47591423	16	51.1	1.2	10	0	100	478	18	0
AFRO	democratic republic of the congo	COD	2012	1867	5.2	84	0	0	17	43	NA	75	76	80.5	111.2028208	3.073	571647.6	70291.16	13.47591423	25	51.4	1.679961015	0	0	93	10	11	0
AFRO	democratic republic of the congo	COD	2013	2011	5.4	90	0	0	0	54	NA	74	74	78.3	111.9015708	3.085	562996.4	72552.861	13.47591423	22	51.8	2.2	0	0	0	0	17	0
AFRO	democratic republic of the congo	COD	2014	1831	4.81	86	0	0	0	35	NA	80	79	76.5	110.2	3.213	554345.2	74877.03	13.47591423	109	52.1	3	0	2	0	0	0	0
AFRO	democratic republic of the congo	COD	2015	1972	4.88	90	14	0	0	59	NA	80	79	74.5	109.7	3.085	545694	77266.814	13.47591423	109	52.4	3	0	0	0	0	0	2
AFRO	democratic republic of the congo	COD	2016	116	1.57	94	32	0	0	0	NA	80	79	74.5	NA	3.085	545694	77266.814	13.47591423	109	52.4	3	0	0	0	0	0	0
AFRO	congo	COG	2000	54	0.6	24	0	22	0	0	NA	33	31	76.6	NA	2.18	305002	3109.269	10.54171003	1	69.2	0.026354732	86	0	NA	NA	NA	NA
AFRO	congo	COG	2001	54	4.5	80	2	0	0	7	NA	31	32	75.5	NA	2.18	307049.2	3183.883	10.54171003	1	69.5	0.032223616	1	0	22	86	0	0
AFRO	congo	COG	2002	65	5.4	82	0	0	0	3	NA	41	41	73.3	NA	2.18	309096.4	3256.867	10.54171003	3	70.1	0.157249517	0	0	0	1	0	0
AFRO	congo	COG	2003	40	3.3	95	0	0	0	1	NA	50	50	70	NA	2.18	311143.6	3331.564	10.54171003	1	70.6	0.460014187	3	0	0	0	0	0
AFRO	congo	COG	2004	36	1.9	92	0	0	0	2	NA	67	67	66.1	NA	2.18	313190.8	3412.592	10.54171003	1	71.2	1.07750493	43	0	0	3	0	0
AFRO	congo	COG	2005	55	3	95	0	0	0	1	NA	62	62	61.8	NA	2.18	315238	3503.086	10.54171003	1	71.7	1.46342006	11	0	0	43	0	0
AFRO	congo	COG	2006	89	4.8	88	0	0	0	3	NA	73	73	57.4	NA	2.18	336120.2	3604.595	10.54171003	1	72.2	2.007990079	17	0	0	11	0	0
AFRO	congo	COG	2007	75	3.7	92	0	0	0	1	NA	72	71	53.1	93	2.18	357002.4	3715.665	10.54171003	1	72.8	2.759704374	49	0	0	17	0	0
AFRO	congo	COG	2008	76	3.75	96	0	0	0	1	NA	79	77	49	93.4	2.18	377884.6	3832.771	10.54171003	1	73.3	4.287509903	37	13	0	49	0	0
AFRO	congo	COG	2009	72	3.6	85	0	0	0	0	NA	78	76	45.3	93.1	2.161	398766.8	3950.786	10.54171003	1	73.8	4.5	49	5	0	37	0	13
AFRO	congo	COG	2010	582	8.31	26	0	441	0	3	17	74	72	42.2	92.5	2.192	419649	4066.078	10.54171003	1	74.3	5	133	18	0	49	0	5
AFRO	congo	COG	2011	93	5.33	83	0	1	0	2	1	80	78	39.6	91.38855888	2.165	414318.4	4177.435	10.54171003	1	74.8	5.6	103	11	441	133	0	18
AFRO	congo	COG	2012	58	3.39	84	0	0	0	0	NA	79	79	37.6	90.0924023	2.148	408987.8	4286.188	10.54171003	1	75.3	6.106695024	0	17	1	103	0	11
AFRO	congo	COG	2013	106	6.11	80	0	0	0	0	NA	85	85	35.9	90.00820265	2.183	403657.2	4394.334	10.54171003	1	75.8	6.6	4	4	0	0	0	17
AFRO	congo	COG	2014	114	6.49	88	0	0	0	0	NA	90	90	34.4	89.6	2.211	398326.6	4504.962	10.54171003	1	76.3	7.11	5	0	0	4	0	4
AFRO	congo	COG	2015	106	5.86	95	4	0	0	0	NA	90	90	33.2	90.8	2.196	392996	4620.33	10.54171003	1	76.5	7.11	0	0	0	5	0	0
AFRO	congo	COG	2016	13	3.81	100	10	0	0	0	NA	90	90	33.2	NA	2.196	392996	4620.33	10.54171003	1	76.5	7.11	0	0	0	0	0	0
AMRO	colombia	COL	2000	161	1.18	85	0	0	0	0	NA	79	82	21.2	NA	2.61	109609	40403.959	66.51965172	137	89.9	2.207532993	0	0	NA	NA	NA	NA
AMRO	colombia	COL	2001	152	0.9	88	0	0	0	0	NA	80	83	20.6	NA	2.61	109209.6	40988.909	68.6413413	207	90	2.854199971	0	0	0	0	0	0
AMRO	colombia	COL	2002	121	0.86	81	0	0	0	1	NA	81	83	20	NA	2.61	108810.2	41572.493	68.87323036	150	90.1	4.6	0	0	0	0	0	0
AMRO	colombia	COL	2003	162	1.16	72	0	0	0	0	NA	92	92	19.4	NA	2.61	108410.8	42152.147	53.79722144	98	90.2	7.388923711	0	0	0	0	0	0
AMRO	colombia	COL	2004	197	1.41	83	0	0	0	0	NA	89	89	18.9	NA	2.61	108011.4	42724.157	44.76149537	37	90.3	9.118690303	0	0	0	0	0	0
AMRO	colombia	COL	2005	138	0.98	82	0	0	0	0	NA	93	93	18.4	NA	2.61	107612	43285.636	39.56555602	42	90.5	11.00726389	0	0	0	0	0	0
AMRO	colombia	COL	2006	218	1.56	82	0	0	0	0	NA	93	94	17.8	91.8	2.61	110943.8	43835.744	36.76664301	43	90.6	15.34167454	0	0	0	0	0	0
AMRO	colombia	COL	2007	151	1.08	77	0	0	0	0	NA	93	93	17.3	89.7	2.61	114275.6	44374.647	34.65968095	30	90.7	21.8	0	0	0	0	0	0
AMRO	colombia	COL	2008	181	1.29	84	0	0	0	0	NA	92	92	16.9	89	2.61	117607.4	44901.66	33.02324936	133	90.8	25.6	0	0	0	0	0	0
AMRO	colombia	COL	2009	169	1.21	86	0	0	0	4	NA	92	92	16.4	89.2	2.625	120939.2	45416.276	33.74047141	139	90.9	30	0	0	0	0	0	0
AMRO	colombia	COL	2010	150	1.13	84	0	0	0	0	NA	88	88	15.9	88.2	2.787	124271	45918.101	32.32439508	136	91	36.5	0	0	0	0	0	0
AMRO	colombia	COL	2011	157	1.19	82	0	0	0	0	NA	85	85	15.4	86.99152915	2.7	126043.6	46406.446	33.54239647	94	91.1	40.35091575	0	0	0	0	0	0
AMRO	colombia	COL	2012	126	0.96	88	0	0	0	0	NA	91	91	14.9	84.43779824	2.625	127816.2	46881.018	30.71039649	115	91.2	48.98	0	0	0	0	0	0
AMRO	colombia	COL	2013	148	1.13	80	0	0	0	0	NA	91	91	14.5	83.79230251	2.634	129588.8	47342.363	31.84153706	147	91.3	51.7	0	0	0	0	0	0
AMRO	colombia	COL	2014	164	1.25	82	0	0	0	0	NA	90	91	14.1	83.1	2.701	131361.4	47791.393	31.84153706	230	91.3	52.57	0	0	0	0	0	0
AMRO	colombia	COL	2015	147	1.11	78	3	0	0	0	NA	90	91	13.6	82.5	2.72	133134	48228.704	31.84153706	230	91.4	52.57	0	0	0	0	0	0
AMRO	colombia	COL	2016	29	1.17	90	9	0	0	0	NA	90	91	13.6	NA	2.72	133134	48228.704	31.84153706	230	91.4	52.57	0	0	0	0	0	0
AFRO	comoros	COM	2000	0	NA	NA	0	0	0	NA	NA	70	70	72.7	NA	NA	13799	547.696	8.013105709	NA	90.1	0.271740607	0	0	NA	NA	NA	NA
AFRO	comoros	COM	2001	0	NA	NA	0	0	0	NA	NA	70	70	72.5	NA	NA	13681	561.525	8.013105709	NA	90.1	0.443068373	0	0	0	0	0	0
AFRO	comoros	COM	2002	NA	NA	NA	NA	NA	NA	NA	NA	89	98	72.5	NA	NA	13563	575.428	8.013105709	NA	90.1	0.554869675	0	0	0	0	0	0
AFRO	comoros	COM	2003	NA	NA	NA	NA	NA	NA	NA	NA	80	80	72.2	NA	NA	13445	589.5	8.013105709	NA	90.1	0.84818937	0	0	NA	0	NA	0
AFRO	comoros	COM	2004	0	NA	NA	0	0	0	0	NA	76	73	71.6	NA	NA	13327	603.869	8.013105709	NA	90.1	1.327327178	0	0	NA	0	NA	0
AFRO	comoros	COM	2005	3	3	100	0	0	0	0	NA	68	67	70.5	NA	NA	13209	618.632	8.013105709	NA	90.1	2	0	0	0	0	0	0
AFRO	comoros	COM	2006	7	2.3	86	0	0	0	0	NA	69	69	69.2	NA	NA	13090.8	633.814	8.013105709	NA	90.1	2.2	0	0	0	0	0	0
AFRO	comoros	COM	2007	2	0.67	100	0	0	0	0	NA	75	75	67.9	77.8	NA	12972.6	649.404	8.013105709	NA	90.1	2.5	0	0	0	0	0	0
AFRO	comoros	COM	2008	11	3.67	91	0	0	0	1	NA	81	81	66.4	79.6	NA	12854.4	665.414	8.013105709	NA	90.1	3	0	0	0	0	0	0
AFRO	comoros	COM	2009	9	3	100	0	0	0	0	NA	83	84	64.6	86.3	NA	12736.2	681.845	8.013105709	NA	90.1	3.5	0	0	0	0	0	0
AFRO	comoros	COM	2010	6	1.63	100	0	0	0	0	NA	74	82	63.1	85.1	NA	12618	698.695	8.013105709	NA	90.1	5.1	0	0	0	0	0	0
AFRO	comoros	COM	2011	7	1.88	100	0	0	0	0	NA	83	85	61.3	83.80297616	NA	12605.4	715.972	8.013105709	NA	90.1	5.5	0	0	0	0	0	0
AFRO	comoros	COM	2012	4	1.06	100	0	0	0	0	NA	86	85	59.8	82.96414269	NA	12592.8	733.661	8.013105709	NA	90.1	5.975296308	0	0	0	0	0	0
AFRO	comoros	COM	2013	7	1.84	40	0	0	0	0	NA	83	82	58.2	83.95449438	NA	12580.2	751.697	8.013105709	NA	90.1	6.5	0	0	0	0	0	0
AFRO	comoros	COM	2014	1	0.26	100	0	0	0	0	NA	80	79	56.6	85.1	NA	12567.6	769.991	8.013105709	NA	90.1	6.98	0	0	0	0	0	0
AFRO	comoros	COM	2015	3	0.76	67	3	0	0	0	NA	80	79	55.1	83.3	NA	12555	788.474	8.013105709	NA	90.1	6.98	0	0	0	0	0	0
AFRO	comoros	COM	2016	0	0	0	0	0	0	0	NA	80	79	55.1	NA	NA	12555	788.474	8.013105709	NA	90.1	6.98	0	0	0	0	0	0
AFRO	cape verde	CPV	2000	56	0	0	0	12	0	0	NA	90	90	29.1	NA	NA	11027	438.737	5.995290596	NA	82.4	1.822443852	0	0	NA	NA	NA	NA
AFRO	cape verde	CPV	2001	13	6.5	92	0	0	0	0	NA	90	91	26.7	NA	NA	11361.6	447.357	5.995290596	NA	83	2.685332713	0	0	12	0	0	0
AFRO	cape verde	CPV	2002	5	2.5	60	0	0	0	1	NA	91	92	24.9	NA	NA	11696.2	455.396	5.995290596	NA	83.7	3.518757175	0	0	0	0	0	0
AFRO	cape verde	CPV	2003	4	2.02	75	0	0	0	0	NA	92	93	23.8	NA	NA	12030.8	462.675	5.995290596	NA	84.3	4.324885391	0	0	0	0	0	0
AFRO	cape verde	CPV	2004	3	1.5	67	0	0	0	0	NA	93	94	23.3	NA	NA	12365.4	468.985	5.995290596	NA	85	5.31883207	0	0	0	0	0	0
AFRO	cape verde	CPV	2005	2	1	100	0	0	0	0	NA	95	95	23.2	NA	NA	12700	474.224	5.995290596	NA	85.6	6.074087107	0	0	0	0	0	0
AFRO	cape verde	CPV	2006	6	3	100	0	0	0	0	NA	96	97	23.4	NA	NA	13034.6	478.265	5.995290596	NA	86.3	6.808911008	0	0	0	0	0	0
AFRO	cape verde	CPV	2007	3	1	67	0	0	0	1	NA	98	98	23.6	81.1	NA	13369.2	481.278	5.995290596	NA	86.9	8.28321982	0	0	0	0	0	0
AFRO	cape verde	CPV	2008	3	1.5	67	0	0	0	0	NA	99	99	23.6	80.7	NA	13703.8	483.824	7.015357443	NA	87.6	14	0	0	0	0	0	0
AFRO	cape verde	CPV	2009	5	2.5	100	0	0	0	0	NA	99	99	23.6	78.5	NA	14038.4	486.673	7.823534014	NA	88.3	21	0	0	0	0	0	0
AFRO	cape verde	CPV	2010	2	0.95	100	0	0	0	0	NA	99	99	23.3	77.2	NA	14373	490.379	7.998342907	NA	88.9	30	0	0	0	0	0	0
AFRO	cape verde	CPV	2011	3	1.41	100	0	0	0	0	NA	90	90	22.9	75.84110935	NA	14483.2	495.159	10.62798019	NA	89.6	32	0	0	0	0	0	0
AFRO	cape verde	CPV	2012	4	1.39	75	0	0	0	1	NA	94	94	22.4	74.67637269	NA	14593.4	500.87	11.13136421	NA	90.3	34.74	0	0	0	0	0	0
AFRO	cape verde	CPV	2013	2	0.91	100	0	0	0	0	NA	93	93	21.9	73.70323733	NA	14703.6	507.258	10.64076463	NA	91	37.5	0	0	0	0	0	0
AFRO	cape verde	CPV	2014	2	0.9	100	0	0	0	0	NA	95	95	21.3	74.1	NA	14813.8	513.906	10.64076463	NA	91.7	40.26	0	0	0	0	0	0
AFRO	cape verde	CPV	2015	2	0.88	100	0	0	0	0	NA	95	95	20.7	73.5	NA	14924	520.502	10.64076463	NA	91.7	40.26	0	0	0	0	0	0
AFRO	cape verde	CPV	2016	0	0	0	0	0	0	0	NA	95	95	20.7	NA	NA	14924	520.502	10.64076463	NA	91.7	40.26	0	0	0	0	0	0
AMRO	costa rica	CRI	2000	22	1.59	23	0	0	0	0	NA	88	80	11.2	NA	1.57	310946	3925.45	6.336542151	1	95.1	5.800253023	0	0	NA	NA	NA	NA
AMRO	costa rica	CRI	2001	16	0.99	63	0	0	0	0	NA	91	92	10.5	NA	1.57	320391.8	3996.8	6.403407709	1	95.3	9.559482135	0	0	0	0	0	0
AMRO	costa rica	CRI	2002	29	2.38	83	0	0	0	0	NA	94	94	10	NA	1.57	329837.6	4063.208	6.302151525	1	95.5	19.89485113	0	0	0	0	0	0
AMRO	costa rica	CRI	2003	18	1.48	89	0	0	0	0	NA	88	88	9.5	NA	1.57	339283.4	4125.97	7.192269748	1	95.8	20.33361481	0	0	0	0	0	0
AMRO	costa rica	CRI	2004	8	0.66	100	0	0	0	0	NA	90	90	9.2	NA	1.57	348729.2	4187.039	6.593920029	1	96	20.79230671	0	0	0	0	0	0
AMRO	costa rica	CRI	2005	0	NA	NA	0	0	0	0	NA	91	91	9	NA	1.57	358175	4247.843	7.75439628	1	96.2	22.07	0	0	0	0	0	0
AMRO	costa rica	CRI	2006	18	1.46	61	0	0	0	0	NA	89	89	8.9	49.6	1.57	367620.8	4308.79	7.990906303	1	96.4	25.1	0	0	0	0	0	0
AMRO	costa rica	CRI	2007	33	2.68	70	0	0	0	0	NA	89	89	8.9	50.5	1.57	377066.6	4369.465	8.267562521	1	96.6	28.4	0	0	0	0	0	0
AMRO	costa rica	CRI	2008	4	0.33	50	0	0	0	0	NA	90	89	8.9	50.9	1.57	386512.4	4429.506	11.29566831	1	96.8	32.29	0	0	0	0	0	0
AMRO	costa rica	CRI	2009	3	0.24	0	0	0	0	0	NA	86	80	8.9	52.5	1.595	395958.2	4488.261	11.40951149	1	97	34.33	0	0	0	0	0	0
AMRO	costa rica	CRI	2010	0	0	0	0	0	0	0	NA	88	93	8.9	52	1.59	405404	4545.273	11.28555781	1	97.2	36.5	0	0	0	0	0	0
AMRO	costa rica	CRI	2011	38	3.17	84	0	0	0	0	NA	85	82	8.8	50.61944318	1.681	408662.6	4600.487	9.970634512	1	97.3	39.212196	0	0	0	0	0	0
AMRO	costa rica	CRI	2012	23	1.93	91	0	0	0	0	NA	91	90	8.8	49.71217666	1.659	411921.2	4654.148	8.430709456	1	97.5	47.5	0	0	0	0	0	0
AMRO	costa rica	CRI	2013	19	1.6	90	0	0	0	0	NA	95	95	8.7	48.72821312	1.755	415179.8	4706.433	8.385671162	1	97.6	45.96	0	0	0	0	0	0
AMRO	costa rica	CRI	2014	20	1.68	95	0	0	0	0	NA	91	91	8.6	48.5	1.755	418438.4	4757.606	8.385671162	1	97.7	49.41	0	0	0	0	0	0
AMRO	costa rica	CRI	2015	22	1.82	100	1	0	0	0	NA	91	91	8.5	46.7	1.654	421697	4807.85	8.385671162	1	97.8	49.41	0	0	0	0	0	0
AMRO	costa rica	CRI	2016	1	0.44	100	1	0	0	0	NA	91	91	8.5	NA	1.654	421697	4807.85	8.385671162	1	97.8	49.41	0	0	0	0	0	0
AMRO	cuba	CUB	2000	27	1.1	59	0	0	0	0	NA	95	98	6.5	NA	1.86	17818	11116.787	5.41364498	1	90.6	0.541182549	0	0	NA	NA	NA	NA
AMRO	cuba	CUB	2001	17	0.38	100	0	0	0	0	NA	98	99	6.1	NA	1.86	17659	11151.472	5.41364498	1	90.9	1.079751722	NA	NA	0	0	0	0
AMRO	cuba	CUB	2002	37	0.83	92	0	0	0	0	NA	99	98	5.9	NA	1.86	17500	11184.54	5.895403414	1	91.2	3.770585038	NA	NA	0	NA	0	NA
AMRO	cuba	CUB	2003	28	0.63	100	0	0	0	0	NA	72	98	5.6	NA	1.86	17341	11214.837	5.70873399	1	91.5	5.241269054	NA	NA	0	NA	0	NA
AMRO	cuba	CUB	2004	18	0.4	100	0	0	0	0	NA	88	98	5.4	NA	1.86	17182	11240.68	5.854508544	1	91.8	8.407984759	NA	NA	0	NA	0	NA
AMRO	cuba	CUB	2005	31	1.42	97	0	0	0	0	NA	89	99	5.1	NA	1.86	17023	11261.052	6.057343918	1	92.1	9.738062208	NA	NA	0	NA	0	NA
AMRO	cuba	CUB	2006	25	1.15	96	0	0	0	1	NA	89	99	4.9	81.9	1.86	16582	11275.199	5.096848979	1	92.4	11.15960131	NA	NA	0	NA	0	NA
AMRO	cuba	CUB	2007	21	0.96	95	0	0	0	0	NA	93	99	4.8	78.6	1.86	16141	11284.043	5.025804142	1	92.7	11.69	NA	NA	0	NA	0	NA
AMRO	cuba	CUB	2008	20	0.92	80	0	0	0	0	NA	95	99	4.7	78.6	1.86	15700	11290.239	4.558992702	1	92.9	12.94	NA	NA	0	NA	0	NA
AMRO	cuba	CUB	2009	28	1.28	93	0	0	0	0	NA	96	99	4.7	80.6	1.858	15259	11297.442	5.004949142	1	93.2	14.33	0	0	0	NA	0	NA
AMRO	cuba	CUB	2010	26	1.34	100	0	0	0	0	NA	96	99	4.9	79.4	1.964	14818	11308.133	4.476248758	1	93.5	15.9	0	0	0	0	0	0
AMRO	cuba	CUB	2011	32	1.69	94	0	0	0	0	NA	96	99	4.8	76.56089995	1.964	14521.6	11323.57	4.708829662	1	93.8	16.0172908	0	0	0	0	0	0
AMRO	cuba	CUB	2012	21	1.13	95	0	0	0	0	NA	96	98	4.6	73.10868088	1.951	14225.2	11342.631	4.708829662	1	94.1	21.2	0	0	0	0	0	0
AMRO	cuba	CUB	2013	16	0.88	70	0	0	0	0	NA	96	98	4.4	72.76216357	1.922	13928.8	11362.505	4.708829662	1	94.3	27.93	0	0	0	0	0	0
AMRO	cuba	CUB	2014	10	0.56	70	0	0	0	0	NA	96	99	4.1	70.8	1.986	13632.4	11379.111	4.708829662	1	94.6	30	0	0	0	0	0	0
AMRO	cuba	CUB	2015	7	0.39	86	0	0	0	0	NA	96	99	4	67.4	1.988	13336	11389.562	4.708829662	1	94.9	30	0	0	0	0	0	0
AMRO	cuba	CUB	2016	1	0.29	100	1	0	0	0	NA	96	99	4	NA	1.988	13336	11389.562	4.708829662	1	94.9	30	0	0	0	0	0	0
EURO	cyprus	CYP	2000	0	NA	NA	0	0	0	0	NA	97	97	5.5	NA	1.65	80076	943.287	1.5750822	2	100	15.25539437	0	0	NA	NA	NA	NA
EURO	cyprus	CYP	2001	3	1.71	33	0	0	0	0	NA	97	97	5.1	NA	1.65	87493.8	961.482	1.5750822	1	100	18.81875904	0	0	0	0	0	0
EURO	cyprus	CYP	2002	3	1.71	100	0	0	0	0	NA	98	98	4.7	NA	1.65	94911.6	979.883	1.5750822	1	100	28.32	0	0	0	0	0	0
EURO	cyprus	CYP	2003	2	1.14	100	0	0	0	0	7	98	98	4.4	NA	1.65	102329.4	998.15	1.5750822	1	100	30.09	0	0	0	0	0	0
EURO	cyprus	CYP	2004	3	1.71	67	0	0	0	0	8	98	98	4.2	NA	1.65	109747.2	1015.827	1.5750822	1	100	33.83	0	0	0	0	0	0
EURO	cyprus	CYP	2005	5	2.85	20	0	0	0	0	NA	98	98	3.9	NA	1.65	117165	1032.586	1.936884676	1	100	32.81	0	0	0	0	0	0
EURO	cyprus	CYP	2006	3	1.83	67	0	0	0	0	NA	97	97	3.7	70.5	1.65	131316.6	1048.293	1.430868995	1	100	35.83	0	0	0	0	0	0
EURO	cyprus	CYP	2007	1	0.61	100	0	0	0	0	NA	97	97	3.5	70.2	1.65	145468.2	1063.04	1.222844619	1	100	40.77	0	0	0	0	0	0
EURO	cyprus	CYP	2008	5	3.05	100	0	0	0	0	NA	97	97	3.3	69.7	1.65	159619.8	1077.01	0.835585546	1	100	42.31	0	0	0	0	0	0
EURO	cyprus	CYP	2009	1	0.61	100	0	0	0	0	NA	99	99	3.1	68.9	1.64	173771.4	1090.486	1.742235361	1	100	49.81	0	0	0	0	0	0
EURO	cyprus	CYP	2010	7	4.46	86	0	0	0	0	NA	99	99	3	68	2.013	187923	1103.685	0.724844498	1	100	52.99	0	0	0	0	0	0
EURO	cyprus	CYP	2011	4	2.55	100	0	0	0	0	NA	99	99	2.9	67.6096082	2.013	189571.8	1116.644	0.799850216	1	100	56.85989235	0	0	0	0	0	0
EURO	cyprus	CYP	2012	3	1.91	100	0	0	0	0	NA	99	99	2.8	66.77480718	1.957	191220.6	1129.303	2.015205835	1	100	60.6898684	0	0	0	0	0	0
EURO	cyprus	CYP	2013	3	1.9	100	0	0	0	0	NA	99	99	2.7	66.95558027	1.84	192869.4	1141.652	1.036775674	9	100	65.4548	0	0	0	0	0	0
EURO	cyprus	CYP	2014	1	0.63	100	1	0	0	0	NA	99	99	2.6	67.9	1.844	194518.2	1153.658	1.036775674	5	100	69.33	0	0	0	0	0	0
EURO	cyprus	CYP	2015	1	0.61	100	1	0	0	0	NA	99	99	2.5	66.2	1.924	196167	1165.3	1.036775674	5	100	69.33	0	0	0	0	0	0
EURO	cyprus	CYP	2016	0	0	0	0	0	0	0	NA	99	99	2.5	NA	1.924	196167	1165.3	1.036775674	5	100	69.33	0	0	0	0	0	0
EURO	czech republic	CZE	2000	22	1.21	82	0	0	0	0	NA	98	98	5.6	NA	1.435	220789	10263.01	1.765785094	1	99.8	9.780527888	0	0	NA	NA	NA	NA
EURO	czech republic	CZE	2001	15	0.83	93	0	0	0	0	NA	98	97	5.3	NA	1.435	241139.2	10244.261	1.387879608	1	99.8	14.69717212	0	0	0	0	0	0
EURO	czech republic	CZE	2002	16	0.89	100	0	0	0	0	NA	98	97	5.1	NA	1.435	261489.4	10225.198	1.458772066	1	99.8	23.93	0	0	0	0	0	0
EURO	czech republic	CZE	2003	11	0.7	73	0	0	0	0	NA	97	97	4.8	NA	1.435	281839.6	10211.846	1.597436888	1	99.8	34.3	0	0	0	0	0	0
EURO	czech republic	CZE	2004	13	0.85	77	0	0	0	0	NA	98	96	4.6	NA	1.435	302189.8	10212.088	1.312713671	1.2	99.8	35.5	0	0	0	0	0	0
EURO	czech republic	CZE	2005	14	0.92	93	0	0	0	0	NA	97	96	4.4	NA	1.435	322540	10230.877	1.055647995	1.4	99.9	35.27	0	0	0	0	0	0
EURO	czech republic	CZE	2006	15	1.03	87	0	0	0	0	NA	98	98	4.2	41.8	1.435	337589	10271.476	1.265218387	1.6	99.9	47.93	0	0	0	0	0	0
EURO	czech republic	CZE	2007	8	0.55	88	0	0	0	0	NA	99	99	3.9	42.1	1.435	352638	10330.487	1.218830113	1.8	99.9	51.93	0	0	0	0	0	0
EURO	czech republic	CZE	2008	8	0.55	75	0	0	0	0	NA	99	99	3.8	42.1	1.435	367687	10397.984	1.094907757	2	99.9	62.97	0	0	0	0	0	0
EURO	czech republic	CZE	2009	12	0.75	100	0	0	0	0	NA	99	99	3.6	42.6	1.43	382736	10460.022	0.896396239	1	99.9	64.43	0	0	0	0	0	0
EURO	czech republic	CZE	2010	2	0.14	100	0	0	0	0	NA	99	99	3.4	41.5	1.36	397785	10506.617	0.975960945	1	100	68.82	0	0	0	0	0	0
EURO	czech republic	CZE	2011	8	0.58	75	0	0	0	0	NA	99	99	3.2	42.392946	1.32	399246.6	10533.985	0.819176787	1	100	70.49	0	0	0	0	0	0
EURO	czech republic	CZE	2012	3	0.22	67	0	0	0	0	NA	99	99	3.2	39.47340282	1.396	400708.2	10545.161	0.997165972	1	100	73.43000782	0	0	0	0	0	0
EURO	czech republic	CZE	2013	10	0.72	80	0	0	0	0	NA	99	99	3	39.85	1.404	402169.8	10545.314	0.927912612	1	100	74.1104	0	0	0	0	0	0
EURO	czech republic	CZE	2014	11	0.79	82	0	0	0	0	NA	99	99	2.9	39.4	1.381	403631.4	10542.666	0.927912612	5	100	79.71	0	0	0	0	0	0
EURO	czech republic	CZE	2015	10	0.7	80	0	0	0	0	NA	99	99	2.8	37.4	1.341	405093	10543.186	0.927912612	5	100	79.71	0	0	0	0	0	0
EURO	czech republic	CZE	2016	0	0	0	0	0	0	0	NA	99	99	2.8	NA	1.341	405093	10543.186	0.927912612	5	100	79.71	0	0	0	0	0	0
EURO	germany	DEU	2000	69	0.54	35	0	0	0	0	NA	90	94	4.4	NA	1.406	8992631	81895.925	1.215387515	8	100	30.2163466	0	0	NA	NA	NA	NA
EURO	germany	DEU	2001	55	0.42	36	0	0	0	0	NA	93	96	4.3	NA	1.406	9253936.8	81809.438	1.10667827	8	100	31.65093942	NA	NA	0	0	0	0
EURO	germany	DEU	2002	67	0.51	42	0	0	0	0	NA	93	97	4.2	NA	1.406	9515242.6	81699.829	1.141182021	3	100	48.82	NA	NA	0	NA	0	NA
EURO	germany	DEU	2003	51	0.42	35	0	0	0	0	NA	97	96	4.1	NA	1.406	9776548.4	81569.481	1.0252006	2	100	55.9	NA	NA	0	NA	0	NA
EURO	germany	DEU	2004	67	0.57	45	0	0	0	0	NA	96	96	4	NA	1.406	10037854.2	81417.791	1.035196144	3	100	64.73	NA	NA	0	NA	0	NA
EURO	germany	DEU	2005	69	0.59	42	0	0	0	0	NA	96	95	3.9	NA	1.406	10299160	81246.801	1.036547817	3	100	68.71	NA	NA	0	NA	0	NA
EURO	germany	DEU	2006	64	0.55	44	0	0	0	0	NA	96	94	3.8	39.7	1.406	10560466	81055.904	0.964887851	4	100	72.16	NA	NA	0	NA	0	NA
EURO	germany	DEU	2007	64	0.55	30	0	0	0	0	NA	96	95	3.7	38.4	1.406	10821772	80854.515	0.905732141	3	100	75.16	NA	NA	0	NA	0	NA
EURO	germany	DEU	2008	72	0.62	39	0	0	0	0	NA	96	95	3.6	37.3	1.406	11083078	80665.906	0.865919886	3	100	78	NA	NA	0	NA	0	NA
EURO	germany	DEU	2009	55	0.47	35	0	0	0	0	NA	96	95	3.6	36.2	1.443	11344384	80519.685	0.848733417	4	100	79	0	0	0	NA	0	NA
EURO	germany	DEU	2010	10	0.09	10	0	0	0	0	NA	96	95	3.5	35.4	1.398	11605690	80435.307	0.83115102	1	100	82	0	0	0	0	0	0
EURO	germany	DEU	2011	NA	NA	NA	NA	0	0	NA	NA	96	95	3.4	33.92224898	1.416	11685690	80424.665	0.795117475	8	100	81.26999954	0	0	0	0	0	0
EURO	germany	DEU	2012	NA	NA	NA	NA	0	0	NA	NA	96	95	3.3	31.73241177	1.424	11765690	80477.952	0.694645329	5	100	82.34999847	0	0	0	0	0	0
EURO	germany	DEU	2013	NA	0	0	0	0	0	0	NA	96	95	3.3	29.72169889	1.431	11845690	80565.861	0.703482467	8.5	100	84.17	0	0	0	0	0	0
EURO	germany	DEU	2014	NA	0	0	0	0	0	0	NA	96	95	3.2	30.6	1.423	11925690	80646.262	0.703482467	12	100	86.19	0	0	0	0	0	0
EURO	germany	DEU	2015	NA	0	0	0	0	0	0	NA	96	95	3.1	28.1	1.379	12005690	80688.545	0.703482467	12	100	86.19	0	0	0	0	0	0
EURO	germany	DEU	2016	NA	0	0	0	0	0	0	NA	96	95	3.1	NA	1.379	12005690	80688.545	0.703482467	12	100	86.19	0	0	0	0	0	0
EMRO	djibouti	DJI	2000	2	0.79	0	0	0	0	NA	NA	46	46	79.7	NA	1.881	100507	722.562	7.020745484	1	82.3	0.194500528	49	0	NA	NA	NA	NA
EMRO	djibouti	DJI	2001	1	0.4	100	0	0	0	NA	NA	53	49	78.1	NA	1.881	98823.8	734.088	7.020745484	1	83	0.343526263	8	0	0	49	0	0
EMRO	djibouti	DJI	2002	0	NA	NA	0	0	0	0	NA	62	62	76.4	NA	1.881	97140.6	745.459	7.020745484	1	83.7	0.486971705	3	0	0	8	0	0
EMRO	djibouti	DJI	2003	2	0.4	50	0	0	0	0	NA	68	68	74.6	NA	1.881	95457.4	756.656	7.020745484	1	84.4	0.625940229	0	0	0	3	0	0
EMRO	djibouti	DJI	2004	2	0.77	0	0	0	0	0	NA	64	64	72.9	NA	1.881	93774.2	767.644	7.020745484	1	85.1	0.781317175	1	0	0	0	0	0
EMRO	djibouti	DJI	2005	2	0.77	50	0	0	0	0	NA	71	71	71.1	NA	1.881	92091	778.406	7.020745484	1	85.7	0.953611449	208	0	0	1	0	0
EMRO	djibouti	DJI	2006	2	0.93	50	0	0	0	0	NA	72	72	69.4	NA	1.881	93987.8	788.941	7.020745484	1	86.4	1.270041159	52	0	0	208	0	0
EMRO	djibouti	DJI	2007	3	1.32	100	0	0	0	0	NA	88	88	67.5	80.3	1.881	95884.6	799.309	7.020745484	1	87.1	1.62	8	0	0	52	0	0
EMRO	djibouti	DJI	2008	6	2.65	17	0	0	0	1	NA	89	89	65.7	80	1.881	97781.4	809.639	7.020745484	1	87.8	2.26	3	4	0	8	0	0
EMRO	djibouti	DJI	2009	6	2.46	67	0	0	0	0	NA	89	89	63.9	80.6	1.881	99678.2	820.097	7.020745484	1	88.5	4	0	8	0	3	0	4
EMRO	djibouti	DJI	2010	3	0.96	33	0	0	0	0	NA	88	88	62.2	81.9	1.881	101575	830.802	7.020745484	1	89.2	6.5	0	6	0	0	0	8
EMRO	djibouti	DJI	2011	6	1.92	67	0	0	0	0	NA	87	87	60.5	82.6318075	1.881	103730.2	841.802	7.020745484	1	89.9	7	0	9	0	0	0	6
EMRO	djibouti	DJI	2012	6	1.91	67	0	0	0	0	NA	81	81	58.9	83.82702509	1.881	105885.4	853.069	7.020745484	1	89.9	8.267232892	0	1	0	0	0	9
EMRO	djibouti	DJI	2013	7	1.9	90	0	0	0	1	NA	82	82	57.4	85.49639258	1.917	108040.6	864.554	7.020745484	1	89.9	9.5	203	1	0	0	0	1
EMRO	djibouti	DJI	2014	3	0.63	67	0	0	0	1	NA	78	78	55.8	87.1	1.979	110195.8	876.174	7.020745484	1	90	10.71	6	0	0	203	0	1
EMRO	djibouti	DJI	2015	3	0.92	100	3	0	0	0	NA	78	78	54.2	88.1	2.113	112351	887.861	7.020745484	1	90	10.71	0	0	0	6	0	0
EMRO	djibouti	DJI	2016	1	1.63	100	1	0	0	0	NA	78	78	54.2	NA	2.113	112351	887.861	7.020745484	1	90	10.71	0	0	0	0	0	0
EURO	denmark	DNK	2000	NA	NA	NA	NA	0	0	NA	NA	97	97	4.6	NA	1.238	371026	5338.283	1.086491668	1	100	39.17243086	0	0	NA	NA	NA	NA
EURO	denmark	DNK	2001	NA	NA	NA	NA	NA	NA	NA	NA	97	97	4.5	NA	1.238	384897.4	5354.704	0.971112394	1	100	42.95752472	0	0	0	0	0	0
EURO	denmark	DNK	2002	NA	NA	NA	NA	NA	NA	NA	NA	98	98	4.5	NA	1.238	398768.8	5369.058	1.043025937	1	100	64.25	0	0	NA	0	NA	0
EURO	denmark	DNK	2003	NA	NA	NA	NA	NA	NA	NA	NA	96	96	4.4	NA	1.238	412640.2	5382.953	1.207538084	1	100	76.26	0	0	NA	0	NA	0
EURO	denmark	DNK	2004	NA	NA	NA	NA	NA	NA	NA	NA	95	95	4.2	NA	1.238	426511.6	5398.645	0.796508994	1	100	80.93	0	0	NA	0	NA	0
EURO	denmark	DNK	2005	NA	NA	NA	NA	NA	NA	NA	NA	93	93	4.1	NA	1.238	440383	5417.692	0.978276358	1	100	82.74	0	0	NA	0	NA	0
EURO	denmark	DNK	2006	NA	NA	NA	NA	0	NA	NA	NA	93	93	3.9	24.8	1.238	454254.4	5440.696	0.532997802	1	100	86.65	0	0	NA	0	NA	0
EURO	denmark	DNK	2007	NA	NA	NA	NA	NA	NA	NA	NA	87	87	3.7	22.2	1.238	468125.8	5466.988	0.713299245	1	100	85.03	0	0	0	0	NA	0
EURO	denmark	DNK	2008	NA	NA	NA	NA	NA	NA	NA	NA	88	88	3.6	21.5	1.238	481997.2	5495.302	0.982514159	1	100	85.02	0	0	NA	0	NA	0
EURO	denmark	DNK	2009	NA	NA	NA	NA	0	0	NA	NA	89	89	3.5	23.2	1.263	495868.6	5523.755	0.850766966	1	100	86.84	0	0	NA	0	NA	0
EURO	denmark	DNK	2010	NA	NA	NA	NA	0	0	NA	NA	90	90	3.3	22.9	1.341	509740	5550.959	0.756626017	1	100	88.72	0	0	0	0	0	0
EURO	denmark	DNK	2011	NA	NA	NA	NA	0	0	NA	NA	91	91	3.2	23.81737917	1.289	522296	5576.577	0.791596078	1	100	89.81001339	0	0	0	0	0	0
EURO	denmark	DNK	2012	NA	NA	NA	NA	0	0	NA	NA	94	94	3.2	22.96421923	1.239	534852	5600.972	0.716894488	1	100	92.26001172	0	0	0	0	0	0
EURO	denmark	DNK	2013	NA	0	0	0	0	0	0	NA	94	94	3.1	21.87471061	1.207	547408	5624.293	0.749885784	1	100	94.6297	0	0	0	0	0	0
EURO	denmark	DNK	2014	NA	0	0	0	0	0	0	NA	94	94	3	22.8	1.193	559964	5646.899	0.749885784	1	100	95.99	0	0	0	0	0	0
EURO	denmark	DNK	2015	NA	0	0	0	0	0	0	NA	94	94	2.9	21.5	1.15	572520	5669.081	0.749885784	1	100	95.99	0	0	0	0	0	0
EURO	denmark	DNK	2016	NA	0	0	0	0	0	0	NA	94	94	2.9	NA	1.15	572520	5669.081	0.749885784	1	100	95.99	0	0	0	0	0	0
AMRO	dominican republic	DOM	2000	72	2.11	46	0	0	11	14	NA	78	71	33.3	NA	2.04	355611	8562.623	13.96676902	1	86.8	3.704692356	0	1	NA	NA	NA	NA
AMRO	dominican republic	DOM	2001	73	2.07	79	0	0	2	2	NA	72	71	32.5	NA	2.04	359689	8697.127	12.44417452	1	86.8	4.429390697	0	7	0	0	11	1
AMRO	dominican republic	DOM	2002	37	1.15	76	0	0	0	0	NA	82	74	31.8	NA	2.04	363767	8832.286	14.31407544	1	86.7	6.823725733	0	0	0	0	2	7
AMRO	dominican republic	DOM	2003	16	0.47	94	0	0	0	0	NA	79	65	31.2	NA	2.04	367845	8967.759	20.9671847	1	86.6	7.898392937	0	0	0	0	0	0
AMRO	dominican republic	DOM	2004	26	0.85	73	0	0	0	0	NA	79	66	30.6	NA	2.04	371923	9102.997	24.31742593	1	86.6	8.865553461	0	0	0	0	0	0
AMRO	dominican republic	DOM	2005	18	0.58	67	0	0	0	0	NA	87	86	30.1	NA	2.04	376001	9237.565	25.62246866	1	86.5	11.48319778	0	0	0	0	0	0
AMRO	dominican republic	DOM	2006	17	0.55	94	0	0	0	0	NA	89	88	29.6	85	2.04	379544.8	9371.333	22.61777781	1	86.4	14.84492837	0	0	0	0	0	0
AMRO	dominican republic	DOM	2007	16	0.52	81	0	0	0	0	NA	85	86	29.1	80.6	2.04	383088.6	9504.336	21.95524396	1	86.3	17.66	0	0	0	0	0	0
AMRO	dominican republic	DOM	2008	28	0.91	82	0	0	0	0	NA	82	86	28.7	78.4	2.04	386632.4	9636.491	24.55335509	1	86.2	20.82	0	0	0	0	0	0
AMRO	dominican republic	DOM	2009	25	0.81	72	0	0	0	0	NA	82	85	28.3	77.7	2.004	390176.2	9767.737	24.02808909	1	86	27.72	0	0	0	0	0	0
AMRO	dominican republic	DOM	2010	31	0.95	71	0	0	0	0	NA	88	85	27.9	76.8	2.103	393720	9897.983	24.69851391	1	85.9	31.4	0	0	0	0	0	0
AMRO	dominican republic	DOM	2011	42	1.28	93	0	0	0	0	NA	84	84	27.5	76.90631673	2.125	398088.8	10027.14	24.744861	1	85.7	38	0	0	0	0	0	0
AMRO	dominican republic	DOM	2012	38	1.15	87	0	0	0	0	NA	85	85	27.1	74.14689965	2.068	402457.6	10155.036	22.03825273	1	85.4	41.2	0	0	0	0	0	0
AMRO	dominican republic	DOM	2013	36	1.09	80	0	0	0	0	NA	83	82	26.7	73.22808989	2.103	406826.4	10281.408	22.03825273	1	85.2	45.9	0	0	0	0	0	0
AMRO	dominican republic	DOM	2014	22	0.66	77	0	0	0	0	NA	91	90	26.2	73.4	2.093	411195.2	10405.943	22.03825273	1	85	49.58	0	0	0	0	0	0
AMRO	dominican republic	DOM	2015	15	0.44	80	8	0	0	0	NA	91	90	25.7	71.2	2.089	415564	10528.391	22.03825273	1	84.7	49.58	0	0	0	0	0	0
AMRO	dominican republic	DOM	2016	0	0	0	0	0	0	0	NA	91	90	25.7	NA	2.089	415564	10528.391	22.03825273	1	84.7	49.58	0	0	0	0	0	0
AFRO	algeria	DZA	2000	67	0.5	99	0	0	0	NA	NA	86	86	33.9	NA	2.29	250110	31183.658	1.969491546	138	89.5	0.491705679	2	0	NA	NA	NA	NA
AFRO	algeria	DZA	2001	123	1.23	98	0	1	0	0	1	89	89	33.3	NA	2.29	249595.4	31590.32	1.969491546	113	89.2	0.646114017	7	0	0	2	0	0
AFRO	algeria	DZA	2002	86	0.8	84	0	0	0	0	NA	86	86	32.4	NA	2.29	249080.8	31990.387	1.969491546	132	88.8	1.59164126	3	0	1	7	0	0
AFRO	algeria	DZA	2003	61	0.6	67	0	0	0	0	NA	87	87	31.3	NA	2.29	248566.2	32394.886	1.969491546	75	88.5	2.195359731	40	0	0	3	0	0
AFRO	algeria	DZA	2004	82	0.8	65	0	0	0	0	NA	86	86	30.1	NA	2.29	248051.6	32817.225	1.341846838	67	88.1	4.634475088	44	0	0	40	0	0
AFRO	algeria	DZA	2005	60	0.6	85	0	0	0	0	NA	88	88	28.8	NA	2.29	247537	33267.887	0.600690741	104	87.7	5.843942092	13	0	0	44	0	0
AFRO	algeria	DZA	2006	70	0.7	77	0	0	0	0	NA	95	95	27.6	77.8	2.29	247022.4	33749.328	0.904158765	152	87.4	7.375984956	11	2	0	13	0	0
AFRO	algeria	DZA	2007	100	1.04	76	0	0	0	0	NA	95	95	26.4	75.9	2.29	246507.8	34261.971	0.772144821	124	87	9.451190626	11	0	0	11	0	2
AFRO	algeria	DZA	2008	99	1.01	66	0	0	0	0	NA	93	92	25.3	77.8	2.29	245993.2	34811.059	0.918114874	107	86.6	10.18	13	0	0	11	0	0
AFRO	algeria	DZA	2009	103	1.05	60	0	0	0	0	NA	95	94	24.3	80.6	2.276	245478.6	35401.79	0.761338264	108	86.2	11.23	30	0	0	13	0	0
AFRO	algeria	DZA	2010	124	1.3	64	0	0	0	0	NA	95	95	23.5	81.3	2.277	244964	36036.159	0.685322919	100	85.7	12.5	11	1	0	30	0	0
AFRO	algeria	DZA	2011	181	1.88	62	0	0	0	0	NA	95	95	22.8	78.04590907	2.423	244449.4	36717.132	0.750034467	15	85.3	14	12	1	0	11	0	1
AFRO	algeria	DZA	2012	210	2.15	55	0	0	0	0	NA	95	95	22.4	78.08065778	2.255	243934.8	37439.427	1.381333038	41	84.9	15.22802676	1	0	0	12	0	1
AFRO	algeria	DZA	2013	189	1.91	50	0	0	0	0	NA	95	95	22.1	78.65337137	2.284	243420.2	38186.135	1.250249506	22	84.5	16.5	0	1	0	1	0	0
AFRO	algeria	DZA	2014	186	1.86	61	0	0	0	0	NA	95	95	22	78.8	2.239	242905.6	38934.334	1.250249506	13	84	18.09	0	0	0	0	0	1
AFRO	algeria	DZA	2015	148	1.43	66	43	0	0	0	NA	95	95	21.9	79.6	2.131	242391	39666.519	1.250249506	13	83.6	18.09	0	0	0	0	0	0
AFRO	algeria	DZA	2016	27	1.38	89	14	0	0	0	NA	95	95	21.9	NA	2.131	242391	39666.519	1.250249506	13	83.6	18.09	0	0	0	0	0	0
AMRO	ecuador	ECU	2000	44	1.06	95	0	0	0	0	NA	87	83	28.4	NA	2.17	151523	12628.596	14.62528745	4	79.7	1.462188536	0	0	NA	NA	NA	NA
AMRO	ecuador	ECU	2001	30	0.59	100	0	0	0	0	NA	89	90	27.4	NA	2.17	158699.2	12852.753	12.97251384	5	80.3	2.670443674	0	0	0	0	0	0
AMRO	ecuador	ECU	2002	42	0.97	90	0	0	0	0	NA	88	88	26.5	NA	2.17	165875.4	13072.056	14.62773601	2	80.8	4.260796915	0	0	0	0	0	0
AMRO	ecuador	ECU	2003	43	0.99	93	0	0	0	0	NA	87	97	25.7	NA	2.17	173051.6	13289.6	14.58605645	4	81.3	4.460228345	0	0	0	0	0	0
AMRO	ecuador	ECU	2004	23	0.53	96	0	0	0	0	NA	88	90	25	NA	2.17	180227.8	13509.645	17.66563622	2	81.8	4.834442638	0	0	0	0	0	0
AMRO	ecuador	ECU	2005	39	0.92	69	0	0	0	0	NA	92	89	24.3	NA	2.17	187404	13735.232	15.39507754	2	82.3	5.994255161	0	0	0	0	0	0
AMRO	ecuador	ECU	2006	32	0.75	75	0	0	0	0	NA	96	92	23.7	81.2	2.17	214996.4	13967.49	17.0071629	2	82.8	7.2	0	0	0	0	0	0
AMRO	ecuador	ECU	2007	39	0.92	82	0	0	0	0	NA	96	95	23.1	79.9	2.17	242588.8	14205.479	15.93031088	2	83.3	10.8	0	0	0	0	0	0
AMRO	ecuador	ECU	2008	45	1.06	78	0	0	0	0	NA	96	94	22.5	80.3	2.17	270181.2	14447.6	17.9639456	2	83.9	18.8	0	0	0	0	0	0
AMRO	ecuador	ECU	2009	32	0.75	97	0	0	0	0	NA	94	91	21.9	81.2	2.197	297773.6	14691.31	17.78886267	1	84.4	24.6	0	0	0	0	0	0
AMRO	ecuador	ECU	2010	32	0.76	88	0	0	0	0	NA	91	88	21.3	81.7	2.185	325366	14934.692	17.5854099	1	84.9	29.03	0	0	0	0	0	0
AMRO	ecuador	ECU	2011	39	0.93	72	0	0	0	0	NA	88	85	20.7	82.1897221	2.116	337795.4	15177.28	15.37353767	1	85.4	31.36680836	0	0	0	0	0	0
AMRO	ecuador	ECU	2012	36	0.86	83	0	0	0	0	NA	87	85	20.1	80.08369183	2.028	350224.8	15419.493	12.41258302	1	85.9	35.13514645	0	0	0	0	0	0
AMRO	ecuador	ECU	2013	23	0.55	40	0	0	0	0	NA	87	87	19.5	78.56433381	2.059	362654.2	15661.312	12.41258302	2	86.4	40.35368423	0	0	0	0	0	0
AMRO	ecuador	ECU	2014	22	0.53	68	0	0	0	0	NA	83	84	19	77.3	2.042	375083.6	15902.916	12.41258302	2	86.9	43	0	0	0	0	0	0
AMRO	ecuador	ECU	2015	25	0.6	96	1	0	0	0	NA	83	84	18.4	75.9	1.997	387513	16144.363	12.41258302	2	86.9	43	0	0	0	0	0	0
AMRO	ecuador	ECU	2016	1	0.13	100	1	0	0	0	NA	83	84	18.4	NA	1.997	387513	16144.363	12.41258302	2	86.9	43	0	0	0	0	0	0
EMRO	egypt	EGY	2000	275	1.28	90	0	4	0	0	NA	98	98	37	NA	1.95	173452	68334.905	0.678356902	2	95.9	0.641265038	4	0	NA	NA	NA	NA
EMRO	egypt	EGY	2001	257	1.19	91	0	5	0	0	NA	99	99	35.1	NA	1.95	193561.8	69599.945	0.678356902	2	96.1	0.838945611	1	0	4	4	0	0
EMRO	egypt	EGY	2002	576	2.4	91	0	7	0	0	NA	97	97	33.4	NA	1.95	213671.6	70908.71	0.678356902	2	96.4	2.719999715	0	0	5	1	0	0
EMRO	egypt	EGY	2003	608	2.45	93	0	1	0	2	NA	98	98	31.9	NA	1.95	233781.4	72247.626	0.678356902	2	96.6	4.037885107	0	0	7	0	0	0
EMRO	egypt	EGY	2004	768	2.76	92	0	1	0	0	NA	97	97	30.5	NA	1.95	253891.2	73596.068	0.45614694	2	96.9	11.92	127	0	1	0	0	0
EMRO	egypt	EGY	2005	859	3.05	92	0	0	0	0	NA	98	98	29.2	NA	1.95	274001	74942.115	0.727245593	2	97.1	12.75	27	0	1	127	0	0
EMRO	egypt	EGY	2006	978	3.39	93	0	0	0	0	NA	98	98	28.1	89.5	1.95	278343.6	76274.285	0.75215006	5	97.3	13.66	0	0	0	27	0	0
EMRO	egypt	EGY	2007	1070	3.65	95	0	0	0	0	NA	98	98	27.1	89.2	1.95	282686.2	77605.327	0.916076889	3	97.6	16.03	1	0	0	0	0	0
EMRO	egypt	EGY	2008	1116	3.75	94	0	0	0	0	NA	97	97	26.1	88.7	1.95	287028.8	78976.122	1.280931753	1	97.8	18.01	26	0	0	1	0	0
EMRO	egypt	EGY	2009	1126	3.76	94	0	0	0	0	NA	97	97	25.1	89	1.872	291371.4	80442.443	1.187886326	2	98.1	20	45	0	0	26	0	0
EMRO	egypt	EGY	2010	1151	4.52	95	0	0	0	0	NA	97	97	24.3	87.6	1.784	295714	82040.994	2.355406205	2	98.3	21.6	0	0	0	45	0	0
EMRO	egypt	EGY	2011	1023	3.98	93	0	0	0	0	NA	96	96	23.4	86.78958699	2.023	334899.8	83787.634	3.41785383	18	98.6	25.6	0	0	0	0	0	0
EMRO	egypt	EGY	2012	1022	3.94	92	0	0	0	0	NA	93	93	22.6	90.4	2.22	374085.6	85660.902	3.41785383	49	98.8	26.4	0	0	0	0	0	0
EMRO	egypt	EGY	2013	1007	3.85	90	0	0	0	0	NA	97	97	21.8	90.59407705	2.258	413271.4	87613.909	3.41785383	316	99.1	29.4	0	0	0	0	0	0
EMRO	egypt	EGY	2014	1000	3.8	93	0	0	0	0	NA	94	94	21	91	2.571	452457.2	89579.67	3.41785383	346	99.2	31.7	0	0	0	0	0	0
EMRO	egypt	EGY	2015	1046	3.87	95	0	0	0	0	NA	94	94	20.3	90	2.382	491643	91508.084	3.41785383	346	99.4	31.7	0	0	0	0	0	0
EMRO	egypt	EGY	2016	171	3.36	84	78	0	0	0	NA	94	94	20.3	NA	2.382	491643	91508.084	3.41785383	346	99.4	31.7	0	0	0	0	0	0
AFRO	eritrea	ERI	2000	14	0.5	57	0	0	0	0	NA	81	82	58.3	NA	2.227	12952	3535.156	7.755835447	2	51	0.136711941	7	0	NA	NA	NA	NA
AFRO	eritrea	ERI	2001	17	1.5	65	4	0	0	0	NA	86	89	55.8	NA	2.227	13224.4	3655.006	7.755835447	2	51.5	0.157815289	2	0	0	7	0	0
AFRO	eritrea	ERI	2002	38	3.5	63	0	0	0	1	NA	90	92	53.4	NA	2.227	13496.8	3788.532	7.755835447	2	52.1	0.227090138	0	0	0	2	0	0
AFRO	eritrea	ERI	2003	54	4.9	91	0	0	0	1	NA	93	95	51.2	NA	2.227	13769.2	3928.408	7.755835447	2	52.6	0.26367211	0	0	0	0	0	0
AFRO	eritrea	ERI	2004	37	3.2	81	0	0	0	2	NA	98	98	49.2	NA	2.227	14041.6	4064.958	7.755835447	2	53.1	0.300254083	128	0	0	0	0	0
AFRO	eritrea	ERI	2005	66	5.4	86	0	1	0	0	1	96	96	47.2	NA	2.227	14314	4191.273	7.755835447	2	53.7	0.336836055	49	0	0	128	0	0
AFRO	eritrea	ERI	2006	55	4.6	91	0	0	0	0	NA	94	94	45.4	83.9	2.227	14586.4	4304.44	7.755835447	2	54.2	0.373418028	17	0	1	49	0	0
AFRO	eritrea	ERI	2007	47	3.92	94	0	0	0	0	NA	91	91	43.7	85.5	2.227	14858.8	4406.299	7.755835447	2	54.8	0.41	1	0	0	17	0	0
AFRO	eritrea	ERI	2008	84	7	93	0	0	0	0	NA	94	94	42.1	87.4	2.227	15131.2	4500.638	7.755835447	2	55.3	0.47	29	3	0	1	0	0
AFRO	eritrea	ERI	2009	93	7.75	95	0	0	0	0	NA	92	92	40.7	90.3	2.227	15403.6	4593.549	7.755835447	1	55.9	0.54	45	2	0	29	0	3
AFRO	eritrea	ERI	2010	69	3.01	97	0	0	0	0	NA	90	90	39.4	93.3	2.227	15676	4689.664	7.755835447	1	56.4	0.61	0	5	0	45	0	2
AFRO	eritrea	ERI	2011	75	3.17	96	0	0	0	0	NA	96	96	38.2	93.56620841	2.227	15729	4789.568	7.755835447	1	57	0.7	0	0	0	0	0	5
AFRO	eritrea	ERI	2012	58	2.38	98	0	0	0	0	NA	94	94	37	94.49724461	2.264	15782	4892.233	7.755835447	1	57.5	0.8	0	0	0	0	0	0
AFRO	eritrea	ERI	2013	63	2.52	100	0	0	0	0	NA	94	94	36	95.02737379	2.288	15835	4998.824	7.755835447	1	57.6	0.9	9	0	0	0	0	0
AFRO	eritrea	ERI	2014	61	2.38	87	0	0	0	0	NA	94	94	35	95.5	2.377	15888	5110.444	7.755835447	1	57.7	0.99	1	0	0	9	0	0
AFRO	eritrea	ERI	2015	58	2.17	97	58	0	0	0	NA	94	94	34.1	96.9	2.309	15941	5227.791	7.755835447	1	57.8	0.99	0	0	0	1	0	0
AFRO	eritrea	ERI	2016	0	0	0	0	0	0	0	NA	94	94	34.1	NA	2.309	15941	5227.791	7.755835447	1	57.8	0.99	0	0	0	0	0	0
EURO	spain	ESP	2000	48	0.79	69	0	0	0	0	NA	95	95	5.4	NA	1.55	1657285	40749.8	1.37279339	112	99.9	13.62496081	0	0	NA	NA	NA	NA
EURO	spain	ESP	2001	51	0.8	61	0	0	0	0	NA	96	95	5.3	NA	1.55	2147273.2	41230.518	1.41571902	79	99.9	18.14872269	NA	NA	0	0	0	0
EURO	spain	ESP	2002	37	0.58	57	0	0	0	0	NA	98	98	5.2	NA	1.55	2637261.4	41815.486	1.364073751	41	99.9	20.39	NA	NA	0	NA	0	NA
EURO	spain	ESP	2003	42	0.74	43	0	0	0	0	NA	98	99	5.1	NA	1.55	3127249.6	42475.265	1.397091346	21	100	39.93	NA	NA	0	NA	0	NA
EURO	spain	ESP	2004	42	0.75	45	0	0	0	0	NA	97	97	5	NA	1.55	3617237.8	43167.276	1.217504882	31	100	44.01	NA	NA	0	NA	0	NA
EURO	spain	ESP	2005	43	0.77	56	0	0	0	0	NA	96	96	4.8	NA	1.55	4107226	43854.761	1.193892883	24	100	47.88	NA	NA	0	NA	0	NA
EURO	spain	ESP	2006	42	0.67	43	0	0	0	0	NA	98	98	4.6	37.4	1.55	4541793.8	44537.926	1.080873498	23	100	50.37	NA	NA	0	NA	0	NA
EURO	spain	ESP	2007	37	0.59	57	0	0	0	0	NA	96	96	4.4	39.2	1.55	4976361.6	45209.538	1.079167287	11	100	55.11	NA	NA	0	NA	0	NA
EURO	spain	ESP	2008	35	0.56	31	0	0	0	0	NA	97	97	4.2	41.6	1.55	5410929.4	45817.016	0.941574194	37	100	59.6	NA	NA	0	NA	0	NA
EURO	spain	ESP	2009	21	0.34	29	0	0	0	0	NA	96	96	4.1	43.3	1.64	5845497.2	46295.191	0.872049852	21	100	62.4	0	0	0	NA	0	NA
EURO	spain	ESP	2010	31	0.46	45	0	0	0	0	NA	97	97	3.9	43.5	1.588	6280065	46601.492	0.844484169	3	100	65.8	0	0	0	0	0	0
EURO	spain	ESP	2011	34	0.5	38	0	0	0	0	NA	97	97	3.8	43.11105513	1.641	6194642.6	46708.366	0.823304519	2	100	67.6	0	0	0	0	0	0
EURO	spain	ESP	2012	23	0.33	43	0	0	0	0	NA	97	97	3.7	42.77590502	1.548	6109220.2	46637.082	0.760151826	1	100	69.80999994	0	0	0	0	0	0
EURO	spain	ESP	2013	26	0.37	60	0	0	0	0	NA	96	96	3.7	44.4	1.563	6023797.8	46455.163	0.626056765	5	100	71.635	0	0	0	0	0	0
EURO	spain	ESP	2014	41	0.58	41	0	0	0	0	NA	97	97	3.6	43.1	1.548	5938375.4	46259.716	0.626056765	3	100	76.19	0	0	0	0	0	0
EURO	spain	ESP	2015	32	0.44	44	0	0	0	0	NA	97	97	3.5	40.9	1.451	5852953	46121.699	0.626056765	3	100	76.19	0	0	0	0	0	0
EURO	spain	ESP	2016	2	0.15	0	2	0	0	0	NA	97	97	3.5	NA	1.451	5852953	46121.699	0.626056765	3	100	76.19	0	0	0	0	0	0
EURO	estonia	EST	2000	6	2.31	100	0	0	0	0	NA	93	93	8.8	NA	1.65	249512	1399.145	10.46762466	1	99	28.57695381	0	0	NA	NA	NA	NA
EURO	estonia	EST	2001	3	1.15	100	0	0	0	0	NA	94	94	8.2	NA	1.65	246349.8	1391.754	10.09915602	1	99	31.52748977	0	0	0	0	0	0
EURO	estonia	EST	2002	2	0.77	100	0	0	0	0	NA	94	94	7.5	NA	1.65	243187.6	1382.735	10.53667282	1	99.1	41.52	0	0	0	0	0	0
EURO	estonia	EST	2003	0	NA	NA	0	0	0	0	NA	94	95	6.9	NA	1.65	240025.4	1372.89	10.9746292	1	99.1	45.32	0	0	0	0	0	0
EURO	estonia	EST	2004	1	0.5	100	0	0	0	0	NA	94	95	6.3	NA	1.65	236863.2	1363.549	6.83220114	1	99.2	53.2	0	0	0	0	0	0
EURO	estonia	EST	2005	0	NA	NA	0	0	0	0	NA	96	96	5.8	NA	1.65	233701	1355.662	8.527581065	1	99.2	61.45	0	0	0	0	0	0
EURO	estonia	EST	2006	1	0.51	100	0	0	0	0	NA	95	95	5.3	51	1.65	230538.8	1349.369	6.899725755	1	99.3	63.51	0	0	0	0	0	0
EURO	estonia	EST	2007	0	NA	NA	0	0	0	0	NA	95	95	4.8	50.5	1.65	227376.6	1344.233	7.082271627	1	99.3	66.19	0	0	0	0	0	0
EURO	estonia	EST	2008	0	NA	NA	0	0	0	0	NA	95	95	4.4	51	1.65	224214.4	1339.941	6.422867856	1	99.4	70.58	0	0	0	0	0	0
EURO	estonia	EST	2009	1	0.51	100	0	0	0	0	NA	95	95	4	51.2	1.72	221052.2	1336.013	5.372362266	1	99.4	72.5	0	0	0	0	0	0
EURO	estonia	EST	2010	0	0	0	0	0	0	0	NA	94	94	3.6	50.7	1.751	217890	1332.089	5.390698581	1	99.5	74.1	14	0	0	0	0	0
EURO	estonia	EST	2011	0	0	0	0	0	0	0	NA	93	93	3.2	49.32324856	1.798	214781.6	1328.068	5.04739903	1	99.5	76.5	0	0	0	14	0	0
EURO	estonia	EST	2012	1	0.49	0	0	0	0	0	NA	94	94	2.9	47.49072915	1.715	211673.2	1324.04	4.917695797	1	99.5	78.38992593	0	0	0	0	0	0
EURO	estonia	EST	2013	0	0	0	0	0	0	0	NA	94	94	2.7	45.30945757	1.71	208564.8	1320.05	4.080404106	1	99.6	79.4	0	0	0	0	0	0
EURO	estonia	EST	2014	0	0	0	0	0	0	0	NA	93	93	2.5	45.2	1.635	205456.4	1316.203	4.080404106	1	99.6	84.24	0	0	0	0	0	0
EURO	estonia	EST	2015	1	0.47	0	0	0	0	0	NA	93	93	2.3	43.8	1.677	202348	1312.558	4.080404106	1	99.6	84.24	0	0	0	0	0	0
EURO	estonia	EST	2016	0	0	0	0	0	0	0	NA	93	93	2.3	NA	1.677	202348	1312.558	4.080404106	1	99.6	84.24	0	0	0	0	0	0
AFRO	ethiopia	ETH	2000	345	0.7	45	0	3	0	0	NA	30	55	89.5	NA	2.46	611384	66443.603	8.052454961	1	28.9	0.015263767	50	0	NA	NA	NA	NA
AFRO	ethiopia	ETH	2001	553	1.9	65	23	1	0	50	NA	32	55	86.2	NA	2.46	591955.6	68393.128	8.052454961	2	30.8	0.037162381	8	0	3	50	0	0
AFRO	ethiopia	ETH	2002	539	1.9	69	0	0	0	36	NA	35	55	82.5	NA	2.46	572527.2	70391.17	8.052454961	3	32.7	0.072402262	3	0	1	8	0	0
AFRO	ethiopia	ETH	2003	402	1.3	79	0	0	0	10	NA	37	55	78.4	NA	2.46	553098.8	72432.29	8.052454961	1	34.5	0.105811659	0	0	0	3	0	0
AFRO	ethiopia	ETH	2004	508	1.6	84	0	1	0	8	1	40	54	74.1	NA	2.46	533670.4	74506.974	8.052454961	2	36.4	0.155334521	127	0	0	0	0	0
AFRO	ethiopia	ETH	2005	950	2.7	79	0	22	0	25	1	44	56	69.6	NA	2.46	514242	76608.431	8.052454961	5	38.3	0.219659819	213	0	1	127	0	0
AFRO	ethiopia	ETH	2006	815	2.1	89	0	17	0	27	1	46	59	65.3	91.9	2.46	524937.6	78735.675	8.052454961	11	40.1	0.310592657	37	0	22	213	0	0
AFRO	ethiopia	ETH	2007	910	2.48	87	0	0	0	15	NA	50	61	61	95.3	2.46	535633.2	80891.968	8.052454961	5	42	0.37	9	0	17	37	0	0
AFRO	ethiopia	ETH	2008	1096	3	87	0	3	3	11	1	54	63	57.1	96.1	2.46	546328.8	83079.608	8.052454961	8	43.9	0.45	26	1	0	9	0	0
AFRO	ethiopia	ETH	2009	1002	2.69	86	0	0	2	30	NA	58	65	53.6	98.9	2.635	557024.4	85302.099	8.052454961	2	45.9	0.54	64	6	3	26	3	1
AFRO	ethiopia	ETH	2010	1099	2.76	86	0	0	5	38	NA	61	69	50.8	98.8	2.444	567720	87561.814	8.052454961	2	47.8	0.75	0	1	0	64	2	6
AFRO	ethiopia	ETH	2011	1032	2.58	89	0	0	0	26	NA	65	70	48.3	98.20120001	2.468	668765.8	89858.696	8.052454961	3	49.7	1.1	1	9	0	0	5	1
AFRO	ethiopia	ETH	2012	1156	2.88	91	0	0	0	15	NA	69	70	46.2	97.91504521	2.504	769811.6	92191.211	8.052454961	3	51.6	1.482810139	0	4	0	1	0	9
AFRO	ethiopia	ETH	2013	1164	2.78	90	0	9	0	37	1	72	70	44.5	98.94105271	2.63	870857.4	94558.374	8.052454961	5	53.5	1.9	208	1	0	0	0	4
AFRO	ethiopia	ETH	2014	1198	2.9	87	0	1	0	13	1	77	75	42.9	97.9	2.502	971903.2	96958.732	8.052454961	2	55.4	2.9	5	2	9	208	0	1
AFRO	ethiopia	ETH	2015	1166	2.76	95	14	0	0	1	NA	77	75	41.4	97.5	2.234	1072949	99390.75	8.052454961	2	57.3	2.9	0	0	1	5	0	2
AFRO	ethiopia	ETH	2016	142	1.78	94	47	0	0	0	NA	77	75	41.4	NA	2.234	1072949	99390.75	8.052454961	2	57.3	2.9	0	0	0	0	0	0
EURO	finland	FIN	2000	NA	NA	NA	NA	0	0	NA	NA	99	96	3.5	NA	1.273	136203	5176.482	2.859084606	1	100	37.24846174	0	0	NA	NA	NA	NA
EURO	finland	FIN	2001	NA	NA	NA	NA	NA	NA	NA	NA	98	95	3.4	NA	1.273	147396.2	5188.446	3.006747836	1	100	43.10536335	NA	NA	0	0	0	0
EURO	finland	FIN	2002	NA	NA	NA	NA	NA	NA	NA	NA	98	95	3.4	NA	1.273	158589.4	5200.632	2.53833511	1	100	62.43	NA	NA	NA	NA	NA	NA
EURO	finland	FIN	2003	NA	NA	NA	NA	NA	NA	NA	NA	98	96	3.3	NA	1.273	169782.6	5213.8	1.975748929	1	100	69.22	NA	NA	NA	NA	NA	NA
EURO	finland	FIN	2004	NA	NA	NA	NA	NA	NA	NA	NA	98	96	3.2	NA	1.273	180975.8	5228.842	2.830726387	1	100	72.39	NA	NA	NA	NA	NA	NA
EURO	finland	FIN	2005	NA	NA	NA	NA	NA	NA	NA	NA	97	97	3.1	NA	1.273	192169	5246.368	2.268235854	1	100	74.48	NA	NA	NA	NA	NA	NA
EURO	finland	FIN	2006	NA	NA	NA	NA	NA	NA	NA	NA	97	97	2.9	18.2	1.273	203362.2	5266.6	2.259000265	1	100	79.66	NA	NA	NA	NA	NA	NA
EURO	finland	FIN	2007	NA	NA	NA	NA	NA	NA	NA	NA	99	97	2.9	18.5	1.273	214555.4	5289.333	2.437521505	1	100	80.78	0	0	NA	NA	NA	NA
EURO	finland	FIN	2008	NA	NA	NA	NA	NA	NA	NA	NA	99	97	2.7	18.4	1.273	225748.6	5314.17	2.500800538	1	100	83.67	0	0	NA	0	NA	0
EURO	finland	FIN	2009	NA	NA	NA	NA	0	0	NA	NA	99	99	2.6	19.2	1.297	236941.8	5340.485	2.245539657	1	100	82.49	0	0	NA	0	NA	0
EURO	finland	FIN	2010	NA	NA	NA	NA	0	0	NA	NA	99	99	2.5	19.3	1.352	248135	5367.693	2.179707371	1	100	86.89	14	0	0	0	0	0
EURO	finland	FIN	2011	NA	NA	NA	NA	0	0	NA	NA	99	99	2.4	19.70713561	1.352	261684.2	5395.816	2.04664784	1	100	88.70999491	0	0	0	14	0	0
EURO	finland	FIN	2012	NA	NA	NA	NA	0	0	NA	NA	99	99	2.2	19.96580369	1.348	275233.4	5424.644	1.631440199	1	100	89.87999797	0	0	0	0	0	0
EURO	finland	FIN	2013	NA	0	0	0	0	0	0	NA	98	98	2.1	18.04933058	1.297	288782.6	5453.061	1.717968053	1	100	91.5144	0	0	0	0	0	0
EURO	finland	FIN	2014	NA	0	0	0	0	0	0	NA	98	98	2	18.7	1.297	302331.8	5479.66	1.717968053	1	100	92.38	0	0	0	0	0	0
EURO	finland	FIN	2015	NA	0	0	0	0	0	0	NA	98	98	1.9	17.8	1.277	315881	5503.457	1.717968053	1	100	92.38	0	0	0	0	0	0
EURO	finland	FIN	2016	NA	0	0	0	0	0	0	NA	98	98	1.9	NA	1.277	315881	5503.457	1.717968053	1	100	92.38	0	0	0	0	0	0
EURO	france	FRA	2000	NA	NA	NA	NA	0	0	0	NA	97	98	4.4	NA	1.75	6278718	59387.183	1.774945191	28	100	14.30792394	0	0	NA	NA	NA	NA
EURO	france	FRA	2001	NA	NA	NA	NA	NA	NA	NA	NA	97	98	4.4	NA	1.75	6370494.4	59711.914	1.756690364	21	100	26.32590355	NA	NA	0	0	0	0
EURO	france	FRA	2002	NA	NA	NA	NA	NA	NA	NA	NA	97	97	4.2	NA	1.75	6462270.8	60075.783	1.863517168	32	100	30.18	NA	NA	NA	NA	NA	NA
EURO	france	FRA	2003	NA	NA	NA	NA	NA	NA	NA	NA	97	96	4	NA	1.75	6554047.2	60464.857	1.630659976	34	100	36.14	NA	NA	NA	NA	NA	NA
EURO	france	FRA	2004	NA	NA	NA	NA	NA	NA	NA	NA	98	99	3.9	NA	1.75	6645823.6	60858.654	1.622883324	11	100	39.15	NA	NA	NA	NA	NA	NA
EURO	france	FRA	2005	NA	NA	NA	NA	NA	NA	NA	NA	98	98	3.8	NA	1.75	6737600	61241.7	1.588413125	33	100	42.87	NA	NA	NA	NA	NA	NA
EURO	france	FRA	2006	NA	NA	NA	NA	NA	NA	NA	NA	99	99	3.7	34.3	1.75	6829376.2	61609.991	1.421289681	34	100	46.87	NA	NA	NA	NA	NA	NA
EURO	france	FRA	2007	NA	NA	NA	NA	NA	NA	NA	NA	98	99	3.6	34.1	1.75	6921152.4	61966.193	1.596183896	16	100	66.09	NA	NA	NA	NA	NA	NA
EURO	france	FRA	2008	NA	NA	NA	NA	NA	NA	NA	NA	98	98	3.5	34.8	1.75	7012928.6	62309.529	1.632225953	13	100	70.68	NA	NA	NA	NA	NA	NA
EURO	france	FRA	2009	NA	NA	NA	NA	0	0	NA	NA	98	98	3.5	35.3	1.779	7104704.8	62640.901	1.302308642	9	100	71.58	0	0	NA	NA	NA	NA
EURO	france	FRA	2010	NA	NA	NA	NA	0	0	NA	NA	99	99	3.5	34.9	1.636	7196481	62961.136	1.258878852	3	100	77.28	0	0	0	0	0	0
EURO	france	FRA	2011	NA	NA	NA	NA	0	0	NA	NA	99	99	3.5	34.0023468	1.697	7314068.4	63268.405	1.342185354	8	100	77.81999899	0	0	0	0	0	0
EURO	france	FRA	2012	NA	NA	NA	NA	0	0	NA	NA	99	99	3.5	33.57212299	1.71	7431655.8	63561.798	1.221462695	65	100	81.44	0	0	0	0	0	0
EURO	france	FRA	2013	NA	0	0	0	0	0	0	NA	99	99	3.6	32.6166222	1.863	7549243.2	63844.529	1.202896307	12	100	81.9198	0	0	0	0	0	0
EURO	france	FRA	2014	NA	0	0	0	0	0	0	NA	99	99	3.6	34.8	1.808	7666830.6	64121.249	1.202896307	12	100	83.75	0	0	0	0	0	0
EURO	france	FRA	2015	NA	0	0	0	0	0	0	NA	99	99	3.5	33.7	1.742	7784418	64395.345	1.202896307	12	100	83.75	0	0	0	0	0	0
EURO	france	FRA	2016	NA	0	0	0	0	0	0	NA	99	99	3.5	NA	1.742	7784418	64395.345	1.202896307	12	100	83.75	0	0	0	0	0	0
AFRO	gabon	GAB	2000	8	1	63	0	0	0	3	NA	45	44	55.6	NA	1.75	195571	1231.548	9.409993731	NA	83.8	1.216140618	22	0	NA	NA	NA	NA
AFRO	gabon	GAB	2001	11	2.2	73	1	0	0	3	NA	45	44	54.7	NA	1.75	199281.4	1260.435	9.409993731	NA	84.7	1.347620222	0	0	0	22	0	0
AFRO	gabon	GAB	2002	8	1.6	88	0	0	0	0	NA	45	44	53.7	NA	1.75	202991.8	1289.192	9.409993731	NA	85.6	1.939530106	0	0	0	0	0	0
AFRO	gabon	GAB	2003	9	1.8	100	0	0	0	0	NA	45	44	52.6	NA	1.75	206702.2	1318.093	9.409993731	NA	86.4	2.659586594	2	0	0	0	0	0
AFRO	gabon	GAB	2004	7	1	100	0	0	0	0	NA	45	44	51.4	NA	1.75	210412.6	1347.524	9.409993731	NA	87.2	2.9790698	13	0	0	2	0	0
AFRO	gabon	GAB	2005	8	1.1	75	0	0	0	0	NA	45	44	50.2	NA	1.75	214123	1377.777	9.409993731	NA	87.9	4.89326475	1	0	0	13	0	0
AFRO	gabon	GAB	2006	16	2.3	69	0	0	0	0	NA	45	44	49	73.6	1.75	220096.8	1408.92	9.409993731	NA	88.6	5.489200803	2	0	0	1	0	0
AFRO	gabon	GAB	2007	21	3	100	0	0	0	0	NA	81	78	47.4	73.3	1.75	226070.6	1440.902	9.409993731	NA	89.3	5.767004576	0	0	0	2	0	0
AFRO	gabon	GAB	2008	33	4.71	91	0	0	0	0	NA	82	81	45.7	75	1.75	232044.4	1473.741	9.409993731	NA	89.9	6.21	0	0	0	0	0	0
AFRO	gabon	GAB	2009	32	4.57	84	0	0	0	0	NA	76	74	44.2	74.4	1.73	238018.2	1507.428	9.409993731	NA	90.5	6.7	3	0	0	0	0	0
AFRO	gabon	GAB	2010	24	5.16	79	0	0	0	0	NA	67	68	42.8	75.3	1.981	243992	1541.936	9.409993731	NA	91.1	7.23	441	0	0	3	0	0
AFRO	gabon	GAB	2011	30	6.22	83	0	1	0	0	1	75	75	41.3	75.27633514	2.059	248870.4	1577.298	9.409993731	NA	91.6	8	1	0	0	441	0	0
AFRO	gabon	GAB	2012	25	5.34	80	0	0	0	0	NA	82	80	39.7	74.55236705	1.972	253748.8	1613.489	9.409993731	NA	92.2	8.616714489	0	0	1	1	0	0
AFRO	gabon	GAB	2013	6	1.28	50	0	0	0	0	NA	79	77	38	72.88329164	1.995	258627.2	1650.351	9.409993731	NA	92.7	9.2	4	4	0	0	0	0
AFRO	gabon	GAB	2014	42	8.88	67	0	0	0	0	NA	70	68	37	72.2	1.945	263505.6	1687.673	9.409993731	NA	93.2	9.81	10	0	0	4	0	4
AFRO	gabon	GAB	2015	61	12.39	90	7	0	0	1	NA	70	68	36.1	71.3	1.904	268384	1725.292	9.409993731	NA	93.2	9.81	0	0	0	10	0	0
AFRO	gabon	GAB	2016	4	4.38	100	4	0	0	0	NA	70	68	36.1	NA	1.904	268384	1725.292	9.409993731	NA	93.2	9.81	0	0	0	0	0	0
EURO	georgia	GEO	2000	19	1.57	89	0	0	0	0	NA	80	81	31.2	NA	2.842	218600	4743.591	5.038377044	7	89.3	0.484746299	0	0	NA	NA	NA	NA
EURO	georgia	GEO	2001	16	1.32	81	0	1	0	0	1	87	83	29.3	NA	2.842	214841	4685.769	5.616909675	4	90	0.992344436	0	0	0	0	0	0
EURO	georgia	GEO	2002	19	1.57	95	0	0	0	0	NA	84	89	27.4	NA	2.842	211082	4629.853	6.317834229	2	90.8	1.58787563	0	0	1	0	0	0
EURO	georgia	GEO	2003	11	1.14	82	0	0	0	0	NA	75	74	25.5	NA	2.842	207323	4575.993	6.615642973	6	91.5	2.558816481	0	0	0	0	0	0
EURO	georgia	GEO	2004	8	0.86	88	0	0	0	0	NA	78	66	23.6	NA	2.842	203564	4524.444	6.599812193	3	92.3	3.886221354	0	0	0	0	0	0
EURO	georgia	GEO	2005	8	0.86	88	0	0	0	0	NA	82	82	21.9	NA	2.842	199805	4475.273	9.004970833	6	93	6.079457629	0	0	0	0	0	0
EURO	georgia	GEO	2006	9	1.11	100	0	0	0	0	NA	88	89	20.2	82.2	2.842	196284.4	4429.186	7.264904976	3	93.8	7.526876845	0	0	0	0	0	0
EURO	georgia	GEO	2007	13	1.6	85	0	0	0	0	NA	98	88	18.6	82.3	2.842	192763.8	4385.885	7.45581245	18	94.6	8.26	0	0	0	0	0	0
EURO	georgia	GEO	2008	6	0.74	100	0	0	0	0	NA	92	90	17.2	83.8	2.842	189243.2	4343.29	5.960337242	33	95.3	10.01	0	0	0	0	0	0
EURO	georgia	GEO	2009	12	1.47	100	0	0	0	0	NA	88	93	16	91.8	2.842	185722.6	4298.591	4.771541978	25	96.1	20.07	0	0	0	0	0	0
EURO	georgia	GEO	2010	7	0.98	100	0	0	0	0	NA	92	88	14.9	90.4	2.97	182202	4250.132	4.260968119	7	96.8	26.9	14	0	0	0	0	0
EURO	georgia	GEO	2011	10	1.43	100	0	0	0	0	NA	94	88	13.8	86.35143678	2.558	179522	4196.401	4.260968119	3	97.6	31.52	0	0	0	14	0	0
EURO	georgia	GEO	2012	14	2.04	100	0	0	0	0	NA	92	93	12.8	84.82574134	2.541	176842	4138.92	4.260968119	3	98.3	36.94	0	0	0	0	0	0
EURO	georgia	GEO	2013	10	1.47	100	0	0	0	0	NA	96	94	12	84.19775131	2.511	174162	4082.727	4.260968119	2	99	43.3	0	0	0	0	0	0
EURO	georgia	GEO	2014	13	1.93	100	0	0	0	0	NA	91	91	11.3	82.7	2.225	171482	4034.774	4.260968119	2	99.6	48.9	0	0	0	0	0	0
EURO	georgia	GEO	2015	11	1.62	100	0	0	0	0	NA	91	91	10.6	79.3	1.973	168802	3999.812	4.260968119	2	100	48.9	0	0	0	0	0	0
EURO	georgia	GEO	2016	2	1.56	100	2	0	0	0	NA	91	91	10.6	NA	1.973	168802	3999.812	4.260968119	2	100	48.9	0	0	0	0	0	0
AFRO	ghana	GHA	2000	265	1.9	47	0	1	0	0	NA	88	88	64.9	NA	1.77	191601	18824.994	2.244291724	1	70.5	0.153615298	1	0	NA	NA	NA	NA
AFRO	ghana	GHA	2001	315	2.8	66	0	0	0	58	NA	79	81	63	NA	1.77	214168	19293.804	2.244291724	1	71.8	0.20000806	0	0	1	1	0	0
AFRO	ghana	GHA	2002	228	2.7	85	0	0	0	5	NA	78	80	61.2	NA	1.77	236735	19788.181	2.02665409	1	73.1	0.830284034	1	0	0	0	0	0
AFRO	ghana	GHA	2003	187	2	75	0	8	0	32	1	80	80	59.6	NA	1.77	259302	20305.396	2.147604884	1	74.5	1.193057911	13	0	0	1	0	0
AFRO	ghana	GHA	2004	158	1.7	82	0	0	0	10	NA	80	81	58.1	NA	1.77	281869	20840.493	2.169372927	1	75.8	1.716797704	26	0	8	13	0	0
AFRO	ghana	GHA	2005	166	1.6	88	0	0	0	4	NA	84	85	56.8	NA	1.77	304436	21389.514	1.837819749	1	77	1.831197461	0	0	0	26	0	0
AFRO	ghana	GHA	2006	166	1.6	87	0	0	0	3	NA	84	84	55.6	60.5	1.77	310952.2	21951.891	1.877183108	1	78.3	2.723175973	0	0	0	0	0	0
AFRO	ghana	GHA	2007	168	1.68	91	0	0	0	7	NA	94	94	54.4	61.9	1.77	317468.4	22528.041	1.771313328	1	79.5	3.85	0	0	0	0	0	0
AFRO	ghana	GHA	2008	254	2.27	87	0	8	0	17	1	93	92	53.1	64.6	1.77	323984.6	23115.919	1.860655187	1	80.7	4.27	10	0	0	0	0	0
AFRO	ghana	GHA	2009	306	2.7	81	0	0	0	33	NA	94	94	51.7	66.2	1.795	330500.8	23713.164	1.80233166	1	81.9	5.44	47	0	8	10	0	0
AFRO	ghana	GHA	2010	215	2.08	87	0	0	0	24	NA	94	94	50.2	67.1	1.781	337017	24317.734	1.739280888	1	83.1	7.8	0	0	0	47	0	0
AFRO	ghana	GHA	2011	276	2.88	85	0	0	0	9	NA	91	91	48.6	67.68242093	1.752	349507.8	24928.503	1.709705451	1	84.3	9	36	0	0	0	0	0
AFRO	ghana	GHA	2012	199	1.95	86	0	0	0	17	NA	92	91	47	67.49306072	1.807	361998.6	25544.565	1.709705451	1	85.4	10.6	0	0	0	36	0	0
AFRO	ghana	GHA	2013	339	3.35	90	0	0	0	23	NA	90	91	45.5	69.10753843	1.899	374489.4	26164.432	1.709705451	1	86.5	12.3	0	0	0	0	0	0
AFRO	ghana	GHA	2014	379	3.65	87	0	0	0	32	NA	98	98	44.2	70.7	1.902	386980.2	26786.598	1.709705451	1	87.6	18.9	0	0	0	0	0	0
AFRO	ghana	GHA	2015	367	3.57	90	134	0	0	19	NA	98	98	42.8	71.9	1.84	399471	27409.893	1.709705451	1	88.7	18.9	0	0	0	0	0	0
AFRO	ghana	GHA	2016	46	2.5	96	46	0	0	0	NA	98	98	42.8	NA	1.84	399471	27409.893	1.709705451	1	88.7	18.9	0	0	0	0	0	0
AFRO	guinea	GIN	2000	107	3.1	83	0	0	0	18	NA	46	47	103.1	NA	2.126	560075	8799.165	9.027547407	12	62.7	0.095424924	1	0	NA	NA	NA	NA
AFRO	guinea	GIN	2001	126	3.6	92	0	0	0	0	NA	50	52	99.2	NA	2.126	493982.2	8955.756	9.027547407	9.8	63.7	0.175541868	0	0	0	1	0	0
AFRO	guinea	GIN	2002	88	2.5	93	0	0	0	0	NA	53	56	95.4	NA	2.126	427889.4	9114.287	9.027547407	7.6	64.8	0.402022749	0	0	0	0	0	0
AFRO	guinea	GIN	2003	86	2.3	98	0	0	0	0	NA	57	61	91.7	NA	2.126	361796.6	9281.572	9.027547407	5.4	65.8	0.450960371	1	0	0	0	0	0
AFRO	guinea	GIN	2004	102	2.5	86	0	7	0	1	1	60	65	88.2	NA	2.126	295703.8	9464.771	9.027547407	3.2	66.8	0.508819332	36	0	0	1	0	0
AFRO	guinea	GIN	2005	139	2.9	97	0	0	0	0	NA	59	59	84.9	NA	2.126	229611	9669.023	9.027547407	1	67.8	0.542254181	3	0	7	36	0	0
AFRO	guinea	GIN	2006	79	1.6	96	0	0	0	0	NA	57	53	81.9	99	2.126	224711	9898.301	9.027547407	1.125	68.8	0.637492123	0	0	0	3	0	0
AFRO	guinea	GIN	2007	109	2.14	96	0	0	0	0	NA	63	46	79	101.3	2.126	219811	10152.521	9.027547407	1.25	69.8	0.780025279	0	0	0	0	0	0
AFRO	guinea	GIN	2008	122	2.35	99	0	0	0	0	NA	60	59	76.3	101.8	2.126	214911	10427.356	9.027547407	1.375	70.8	0.92	2	0	0	0	0	0
AFRO	guinea	GIN	2009	173	2.25	92	0	42	1	4	1	57	60	73.7	104.6	2.126	210011	10715.77	9.027547407	1.5	71.8	0.94	50	0	0	2	0	0
AFRO	guinea	GIN	2010	215	5.03	96	0	0	0	0	NA	64	62	71.2	105	2.126	205111	11012.406	9.027547407	1.625	72.8	1	25	0	42	50	1	0
AFRO	guinea	GIN	2011	205	4.63	92	0	3	0	0	1	63	63	68.9	102.4944977	2.126	209771.4	11316.351	9.027547407	1.75	73.8	1.3	43	0	0	25	0	0
AFRO	guinea	GIN	2012	187	4.19	97	0	0	0	0	NA	63	63	66.8	101.8547661	2.073	214431.8	11628.767	9.027547407	1.875	74.8	1.490144366	0	0	3	43	0	0
AFRO	guinea	GIN	2013	224	4.91	100	0	0	0	0	NA	63	63	64.7	101.3205567	2.272	219092.2	11948.726	9.027547407	2	75.7	1.6	0	0	0	0	0	0
AFRO	guinea	GIN	2014	146	3.13	97	0	0	1	0	NA	51	42	62.8	102.7	2.296	223752.6	12275.527	9.027547407	2	76.7	1.72	0	0	0	0	0	0
AFRO	guinea	GIN	2015	144	2.83	81	32	0	7	0	NA	51	42	61	104.9	2.214	228413	12608.59	9.027547407	2	76.8	1.72	0	0	0	0	1	0
AFRO	guinea	GIN	2016	55	6.01	96	46	0	0	0	NA	51	42	61	NA	2.214	228413	12608.59	9.027547407	2	76.8	1.72	0	0	0	0	7	0
AFRO	gambia	GMB	2000	13	1.4	38	0	0	0	0	NA	80	84	63.3	NA	1.89	182514	1228.863	9.60326867	1	82.7	0.921794919	0	0	NA	NA	NA	NA
AFRO	gambia	GMB	2001	13	2.6	85	0	0	0	0	NA	87	85	62	NA	1.89	182392.2	1267.103	9.60326867	1	83.3	1.336791166	0	0	0	0	0	0
AFRO	gambia	GMB	2002	15	3	60	0	0	0	0	NA	87	86	60.6	NA	1.89	182270.4	1307.674	9.60326867	1	84	1.796779883	0	0	0	0	0	0
AFRO	gambia	GMB	2003	9	1.5	100	0	0	0	0	NA	87	87	59.3	NA	1.89	182148.6	1350.345	9.60326867	1	84.6	2.436781193	0	0	0	0	0	0
AFRO	gambia	GMB	2004	12	2	100	0	0	0	0	NA	87	88	58	NA	1.89	182026.8	1394.727	9.60326867	1	85.2	3.308003478	0	0	0	0	0	0
AFRO	gambia	GMB	2005	18	2.6	72	0	0	0	0	NA	95	94	56.8	NA	1.89	181905	1440.542	9.60326867	1	85.9	3.799001139	0	0	0	0	0	0
AFRO	gambia	GMB	2006	17	2.4	100	0	0	0	0	NA	95	94	55.6	74	1.89	182676.6	1487.731	9.60326867	1	86.5	5.237691158	0	0	0	0	0	0
AFRO	gambia	GMB	2007	12	1.71	100	0	0	0	0	NA	95	94	54.5	76	1.89	183448.2	1536.424	9.60326867	1	87.1	6.205037419	0	0	0	0	0	0
AFRO	gambia	GMB	2008	22	2.75	100	0	0	0	0	NA	96	96	53.6	76.9	1.89	184219.8	1586.749	9.60326867	1	87.7	6.88	0	0	0	0	0	0
AFRO	gambia	GMB	2009	23	2.88	100	0	0	0	0	NA	98	97	52.6	79	1.89	184991.4	1638.899	9.60326867	1	88.3	7.63	0	0	0	0	0	0
AFRO	gambia	GMB	2010	41	5.55	100	0	0	0	0	NA	97	97	51.7	80.2	1.89	185763	1693.002	9.60326867	1	88.9	9.2	18	0	0	0	0	0
AFRO	gambia	GMB	2011	27	3.6	89	0	0	0	0	NA	96	95	50.9	80.92974706	1.91	187118.4	1749.099	9.60326867	1	89.5	10.8703	0	0	0	18	0	0
AFRO	gambia	GMB	2012	39	5.11	100	0	0	0	0	NA	98	98	50.1	80.61915766	1.961	188473.8	1807.108	9.60326867	1	90.1	12.44922872	0	0	0	0	0	0
AFRO	gambia	GMB	2013	36	4.65	100	0	0	0	0	NA	97	96	49.4	81.7604079	2.091	189829.2	1866.878	9.60326867	1	90.1	14	0	0	0	0	0	0
AFRO	gambia	GMB	2014	27	3.44	96	0	0	0	0	NA	96	97	48.6	83.1	2.085	191184.6	1928.201	9.60326867	1	90.2	15.56	0	0	0	0	0	0
AFRO	gambia	GMB	2015	44	5.44	100	1	0	0	0	NA	96	97	47.9	85.4	2.086	192540	1990.924	9.60326867	1	90.2	15.56	0	0	0	0	0	0
AFRO	gambia	GMB	2016	5	3.28	100	3	0	0	0	NA	96	97	47.9	NA	2.086	192540	1990.924	9.60326867	1	90.2	15.56	0	0	0	0	0	0
AFRO	guinea-bissau	GNB	2000	11	2.2	55	0	0	0	3	NA	49	52	106.9	NA	2.105	20450	1315.455	10.28674709	1	52.1	0.230103171	0	0	NA	NA	NA	NA
AFRO	guinea-bissau	GNB	2001	40	8	83	0	0	0	0	NA	53	56	103.8	NA	2.105	20507.2	1343.646	10.28674709	1	53.8	0.299569145	0	0	0	0	0	0
AFRO	guinea-bissau	GNB	2002	38	7.6	82	0	0	0	0	NA	57	61	100.5	NA	2.105	20564.4	1372.367	10.28674709	1	55.5	1.022993234	0	0	0	0	0	0
AFRO	guinea-bissau	GNB	2003	16	2.7	88	0	0	0	0	NA	60	65	97.1	NA	2.105	20621.6	1401.716	10.28674709	1	57.2	1.354197478	0	0	0	0	0	0
AFRO	guinea-bissau	GNB	2004	13	2.2	85	0	0	0	0	NA	64	69	93.7	NA	2.105	20678.8	1431.816	10.28674709	2.5	59	1.808142203	7	0	0	0	0	0
AFRO	guinea-bissau	GNB	2005	6	0.9	83	0	0	0	0	NA	68	73	90.1	NA	2.105	20736	1462.784	10.28674709	4	60.7	1.901365316	0	0	0	7	0	0
AFRO	guinea-bissau	GNB	2006	0	NA	NA	0	0	0	0	NA	71	74	86.7	85.4	2.105	20801	1494.603	10.28674709	1	62.5	2.057196705	0	0	0	0	0	0
AFRO	guinea-bissau	GNB	2007	3	0.38	67	0	0	0	0	NA	74	76	83.3	88.8	2.105	20866	1527.342	10.28674709	1	64.3	2.206302237	0	0	0	0	0	0
AFRO	guinea-bissau	GNB	2008	5	0.63	20	0	0	0	0	NA	77	77	79.9	91.3	2.105	20931	1561.293	10.28674709	1	66.1	2.354888711	0	0	0	0	0	0
AFRO	guinea-bissau	GNB	2009	16	2	63	0	0	0	0	NA	80	78	76.6	94.8	2.105	20996	1596.832	10.28674709	1	68	2.303280592	42	1	0	0	0	0
AFRO	guinea-bissau	GNB	2010	15	1.69	53	0	0	0	0	NA	80	78	73.4	97.2	2.105	21061	1634.196	10.28674709	1	69.8	2.45	18	0	0	42	0	1
AFRO	guinea-bissau	GNB	2011	16	1.74	50	0	0	0	0	NA	80	78	70.3	98.25904306	2.105	21315.4	1673.509	10.28674709	1	71.7	2.672	3	0	0	18	0	0
AFRO	guinea-bissau	GNB	2012	19	2.01	47	0	0	0	0	NA	80	78	67.4	99.17971059	2.105	21569.8	1714.62	10.28674709	1	73.6	2.893990621	0	0	0	3	0	0
AFRO	guinea-bissau	GNB	2013	33	3.38	60	0	0	0	0	NA	80	78	64.8	101.0913679	2.431	21824.2	1757.138	10.28674709	1	75.5	3.1	0	0	0	0	0	0
AFRO	guinea-bissau	GNB	2014	9	0.9	89	0	0	0	0	NA	80	78	62.4	100.6	2.591	22078.6	1800.513	10.28674709	1	77.4	3.32	0	1	0	0	0	0
AFRO	guinea-bissau	GNB	2015	14	1.33	79	14	0	0	0	NA	80	78	60.3	99.9	2.235	22333	1844.325	10.28674709	1	79.3	3.32	0	7	0	0	0	1
AFRO	guinea-bissau	GNB	2016	0	0	0	0	0	0	0	NA	80	78	60.3	NA	2.235	22333	1844.325	10.28674709	1	79.3	3.32	0	0	0	0	0	7
AFRO	equatorial guinea	GNQ	2000	0	NA	NA	0	0	0	NA	NA	34	41	104.8	NA	1.9	4517	530.896	3.56426488	1	47.3	0.132354665	0	0	NA	NA	NA	NA
AFRO	equatorial guinea	GNQ	2001	1	0.5	100	0	0	0	NA	NA	35	43	102.3	NA	1.9	4931.2	549.007	3.56426488	1	47.3	0.165260423	0	0	0	0	0	0
AFRO	equatorial guinea	GNQ	2002	3	1	0	0	0	0	0	NA	36	44	99.7	NA	1.9	5345.4	567.664	3.56426488	1	47.3	0.321197997	0	0	0	0	0	0
AFRO	equatorial guinea	GNQ	2003	11	5.5	91	0	0	0	0	NA	37	46	97.1	NA	1.9	5759.6	586.772	3.56426488	1	47.3	0.520524272	2	0	0	0	0	0
AFRO	equatorial guinea	GNQ	2004	6	3	100	0	0	0	0	NA	38	48	94.4	NA	1.9	6173.8	606.201	3.56426488	1	47.3	0.843930285	13	0	0	2	0	0
AFRO	equatorial guinea	GNQ	2005	4	2	100	0	0	0	0	NA	39	50	91.7	NA	1.9	6588	625.866	3.56426488	1	47.3	1.149789671	1	0	0	13	0	0
AFRO	equatorial guinea	GNQ	2006	7	3.5	100	0	0	0	0	NA	40	52	89	84	1.9	7002	645.718	3.56426488	1	47.4	1.279193596	2	0	0	1	0	0
AFRO	equatorial guinea	GNQ	2007	10	3	90	0	0	0	1	NA	41	54	86.3	88.2	1.9	7416	665.798	3.56426488	1	47.4	1.557123059	0	0	0	2	0	0
AFRO	equatorial guinea	GNQ	2008	8	2.67	100	0	0	0	0	NA	42	55	83.7	88	1.9	7830	686.223	3.56426488	1	47.4	1.82	0	0	0	0	0	0
AFRO	equatorial guinea	GNQ	2009	0	0	0	0	0	0	0	NA	43	57	81.2	88.3	1.808	8244	707.155	3.56426488	1	47.5	2.13	3	0	0	0	0	0
AFRO	equatorial guinea	GNQ	2010	0	0	0	0	0	0	0	NA	44	59	78.9	88.5	1.948	8658	728.71	3.56426488	1	47.5	6	0	0	0	3	0	0
AFRO	equatorial guinea	GNQ	2011	1	0.43	0	0	0	0	0	NA	33	39	76.6	88.05951578	2.041	9091.4	750.918	3.56426488	1	47.6	11.5	1	0	0	0	0	0
AFRO	equatorial guinea	GNQ	2012	1	0.42	100	0	0	0	0	NA	20	30	74.3	86.29122501	2.039	9524.8	773.729	3.56426488	1	47.7	13.94318219	0	0	0	1	0	0
AFRO	equatorial guinea	GNQ	2013	0	0	0	0	0	0	0	NA	3	30	72.2	86.13735578	2.072	9958.2	797.082	3.56426488	1	47.7	16.4	4	4	0	0	0	0
AFRO	equatorial guinea	GNQ	2014	32	9.63	53	0	5	0	3	1	24	30	70.3	85.3	2.079	10391.6	820.885	3.56426488	1	47.8	18.86	5	0	0	4	0	4
AFRO	equatorial guinea	GNQ	2015	11	4.24	64	0	0	0	0	NA	24	30	68.2	84.8	1.987	10825	845.06	3.56426488	1	47.9	18.86	0	0	5	5	0	0
AFRO	equatorial guinea	GNQ	2016	0	0	0	0	0	0	0	NA	24	30	68.2	NA	1.987	10825	845.06	3.56426488	1	47.9	18.86	0	0	0	0	0	0
EURO	greece	GRC	2000	15	0.92	53	0	0	0	0	NA	89	89	6.9	NA	1.81	1111665	10954.032	0.737242765	28	98.8	9.138837308	0	0	NA	NA	NA	NA
EURO	greece	GRC	2001	14	0.69	50	0	0	0	0	NA	91	90	6.5	NA	1.81	1127473.4	10987.715	1.198591002	14	98.9	10.93502581	2	0	0	0	0	0
EURO	greece	GRC	2002	15	0.73	40	0	0	0	0	NA	92	92	6	NA	1.81	1143281.8	11011.49	0.852502703	11	99.1	14.67	0	0	0	2	0	0
EURO	greece	GRC	2003	14	0.91	29	0	0	0	0	NA	94	93	5.5	NA	1.81	1159090.2	11029.587	1.105901088	12	99.2	17.8	0	0	0	0	0	0
EURO	greece	GRC	2004	11	0.66	40	0	0	0	0	NA	95	95	5.2	NA	1.81	1174898.6	11047.739	1.005862821	4	99.3	21.42	0	0	0	0	0	0
EURO	greece	GRC	2005	19	1.25	37	0	0	0	0	NA	96	96	4.8	NA	1.81	1190707	11069.662	1.195474369	6	99.4	24	0	0	0	0	0	0
EURO	greece	GRC	2006	19	1.2	74	0	0	0	0	NA	98	98	4.6	41.1	1.81	1206515.4	11098.212	0.995248683	23	99.6	32.25	0	0	0	0	0	0
EURO	greece	GRC	2007	15	0.95	67	0	0	0	0	NA	99	99	4.4	43.5	1.81	1222323.8	11131.302	1.174675726	15	99.7	35.88	0	0	0	0	0	0
EURO	greece	GRC	2008	16	1.01	88	0	0	0	0	NA	99	99	4.3	45.4	1.81	1238132.2	11161.755	1.299279811	53	99.8	38.2	0	0	0	0	0	0
EURO	greece	GRC	2009	16	1.01	63	0	0	0	0	NA	99	99	4.2	46.1	1.85	1253940.6	11179.425	1.369597759	115	99.9	42.4	0	0	0	0	0	0
EURO	greece	GRC	2010	19	1.22	42	0	0	0	0	NA	99	99	4.1	45.9	1.887	1269749	11177.509	1.584158558	49	100	44.4	0	0	0	0	0	0
EURO	greece	GRC	2011	23	1.47	78	0	0	0	0	NA	99	99	4	47.41229471	1.947	1264302	11153.047	1.655300006	11	100	51.64999517	0	0	0	0	0	0
EURO	greece	GRC	2012	17	1.09	88	0	0	0	0	NA	99	99	3.9	50.35127305	1.976	1258855	11109.662	1.491887148	22	100	55.06999344	0	0	0	0	0	0
EURO	greece	GRC	2013	23	1.48	90	0	0	0	0	NA	99	99	3.8	50.60438199	1.957	1253408	11055.164	1.373689991	53	100	59.8663	0	0	0	0	0	0
EURO	greece	GRC	2014	15	0.97	100	0	0	0	0	NA	99	99	3.7	52.1	2.052	1247961	11000.777	1.373689991	26	100	63.21	0	0	0	0	0	0
EURO	greece	GRC	2015	18	1.14	89	0	0	0	0	NA	99	99	3.6	52.6	1.878	1242514	10954.617	1.373689991	26	100	63.21	0	0	0	0	0	0
EURO	greece	GRC	2016	4	1.34	100	4	0	0	0	NA	99	99	3.6	NA	1.878	1242514	10954.617	1.373689991	26	100	63.21	0	0	0	0	0	0
AMRO	guatemala	GTM	2000	87	1.78	75	0	0	0	3	NA	81	80	39.9	NA	2.21	48119	11688.66	25.91889119	1	83.9	0.712332905	0	0	NA	NA	NA	NA
AMRO	guatemala	GTM	2001	94	2.06	80	0	0	0	1	NA	77	78	38.5	NA	2.21	49945.6	11976.725	28.1383788	2	84.6	1.738201782	0	0	0	0	0	0
AMRO	guatemala	GTM	2002	72	1.58	90	0	0	0	1	NA	82	82	37.1	NA	2.21	51772.2	12272.208	30.86079258	2.5	85.2	3.39174627	0	0	0	0	0	0
AMRO	guatemala	GTM	2003	101	2.22	91	0	0	0	1	NA	84	84	35.9	NA	2.21	53598.8	12573.346	35.12441313	3	85.9	4.548854908	0	0	0	0	0	0
AMRO	guatemala	GTM	2004	108	2.37	84	0	0	0	2	NA	87	88	34.6	NA	2.21	55425.4	12877.711	36.44140429	2	86.6	5.1	0	0	0	0	0	0
AMRO	guatemala	GTM	2005	102	2.24	84	0	0	0	1	NA	87	87	33.5	NA	2.21	57252	13183.505	42.10138104	3	87.3	5.7	0	0	0	0	0	0
AMRO	guatemala	GTM	2006	99	2.17	77	0	0	0	0	NA	89	90	32.3	84.3	2.21	59078.4	13490.041	45.28534539	4	88	6.5	0	0	0	0	0	0
AMRO	guatemala	GTM	2007	84	1.84	80	0	0	0	0	NA	85	85	31.2	81.4	2.21	60904.8	13797.629	43.40764342	3.5	88.7	7.3	0	0	0	0	0	0
AMRO	guatemala	GTM	2008	66	1.45	77	0	0	0	0	NA	95	96	30.2	80.6	2.21	62731.2	14106.687	46.10095596	3	89.4	8.3	0	0	0	0	0	0
AMRO	guatemala	GTM	2009	35	0.77	86	0	0	0	0	NA	92	92	29.3	80.6	2.187	64557.6	14418.033	46.4508226	2.5	90	9.3	0	0	0	0	0	0
AMRO	guatemala	GTM	2010	41	0.69	85	0	0	0	0	NA	94	94	28.4	81.2	2.258	66384	14732.261	41.55749689	2	90.7	10.5	0	0	0	0	0	0
AMRO	guatemala	GTM	2011	105	1.73	78	0	0	0	0	NA	88	88	27.5	80.07812115	2.405	68377.6	15049.28	38.9211115	1.5	91.4	12.3	0	0	0	0	0	0
AMRO	guatemala	GTM	2012	49	0.8	78	0	0	0	0	NA	96	94	26.6	79.401504	2.287	70371.2	15368.759	34.57424777	1	92	16	0	0	0	0	0	0
AMRO	guatemala	GTM	2013	35	0.56	90	0	0	0	0	NA	85	84	25.9	80.729725	2.221	72364.8	15690.793	34.57424777	6	92.7	19.7	0	0	0	0	0	0
AMRO	guatemala	GTM	2014	29	0.46	62	0	0	0	0	NA	73	65	25.1	80.3	2.248	74358.4	16015.494	34.57424777	6	92.7	23.4	0	0	0	0	0	0
AMRO	guatemala	GTM	2015	25	0.38	64	15	0	0	0	NA	73	65	24.3	80.4	2.215	76352	16342.897	34.57424777	6	92.8	23.4	0	0	0	0	0	0
AMRO	guatemala	GTM	2016	4	0.32	75	4	0	0	0	NA	73	65	24.3	NA	2.215	76352	16342.897	34.57424777	6	92.8	23.4	0	0	0	0	0	0
AMRO	honduras	HND	2000	50	1.87	96	0	0	0	0	NA	94	88	30.5	NA	2.37	28461	6243.08	50.933669	1	80.8	1.203855999	0	0	NA	NA	NA	NA
AMRO	honduras	HND	2001	60	2.42	100	0	0	0	0	NA	96	99	29.4	NA	2.37	28343.8	6371.304	54.7993414	1	81.5	1.415281931	0	0	0	0	0	0
AMRO	honduras	HND	2002	74	3.04	97	0	0	0	0	NA	95	95	28.2	NA	2.37	28226.6	6499.001	55.77449186	1	82.3	2.597402597	0	0	0	0	0	0
AMRO	honduras	HND	2003	53	1.95	100	0	0	0	0	NA	92	92	27.1	NA	2.37	28109.4	6626.304	61.44983284	1	83	4.8	0	0	0	0	0	0
AMRO	honduras	HND	2004	65	2.39	97	0	0	0	0	NA	94	94	26	NA	2.37	27992.2	6753.352	53.81204911	1	83.8	5.6	0	0	0	0	0	0
AMRO	honduras	HND	2005	96	3.33	97	0	0	0	1	NA	98	98	25	NA	2.37	27875	6880.181	46.5586531	2.4	84.5	6.5	0	0	0	0	0	0
AMRO	honduras	HND	2006	76	2.64	96	0	0	0	0	NA	95	94	24.1	76.7	2.37	27757.6	7007.029	44.30595951	3.8	85.2	7.8	0	0	0	0	0	0
AMRO	honduras	HND	2007	56	1.94	98	0	0	0	0	NA	94	94	23.2	74.8	2.37	27640.2	7133.737	49.98303252	5.2	85.9	9.4	0	0	0	0	0	0
AMRO	honduras	HND	2008	66	2.29	97	0	0	0	0	NA	93	93	22.3	74.9	2.37	27522.8	7259.47	60.84097385	6.6	86.6	9.6	0	0	0	0	0	0
AMRO	honduras	HND	2009	69	2.39	88	0	0	0	0	NA	98	98	21.4	77.2	2.379	27405.4	7383.098	70.68420706	8	87.3	9.8	0	0	0	0	0	0
AMRO	honduras	HND	2010	77	2.76	84	0	0	0	0	NA	95	95	20.7	80	2.395	27288	7503.875	81.82434167	4.5	88	11.09	0	0	0	0	0	0
AMRO	honduras	HND	2011	64	2.29	92	0	0	0	0	NA	91	91	19.9	78.34597544	2.327	27444.4	7621.414	91.78650077	1	88.7	15.9	0	0	0	0	0	0
AMRO	honduras	HND	2012	60	2.14	90	0	0	0	0	NA	88	88	19.2	78.5285793	2.339	27600.8	7736.131	91.03941794	1.5	89.3	18.12	0	0	0	0	0	0
AMRO	honduras	HND	2013	51	1.81	90	0	0	0	0	NA	87	87	18.6	78.29171529	2.332	27757.2	7849.059	84.29273137	2	90	17.8	0	0	0	0	0	0
AMRO	honduras	HND	2014	58	2.05	90	0	0	0	0	NA	85	85	18	77.9	2.281	27913.6	7961.68	84.29273137	1	90.6	19.08	0	0	0	0	0	0
AMRO	honduras	HND	2015	64	2.21	84	7	0	0	0	NA	85	85	17.4	78.2	2.21	28070	8075.06	84.29273137	1	91.2	19.08	0	0	0	0	0	0
AMRO	honduras	HND	2016	7	1.28	71	7	0	0	0	NA	85	85	17.4	NA	2.21	28070	8075.06	84.29273137	1	91.2	19.08	0	0	0	0	0	0
EURO	croatia	HRV	2000	1	0.13	100	0	0	0	0	NA	93	94	7.1	NA	1.76	585298	4428.069	2.25688187	2	98.3	6.644882544	0	0	NA	NA	NA	NA
EURO	croatia	HRV	2001	3	0.33	67	0	0	0	0	NA	94	94	6.9	NA	1.76	584093	4408.458	1.821539093	3	98.3	11.55857318	NA	NA	0	0	0	0
EURO	croatia	HRV	2002	1	0.11	0	0	0	0	0	NA	95	95	6.6	NA	1.76	582888	4396.765	1.649308262	2.5	98.4	17.76	NA	NA	0	NA	0	NA
EURO	croatia	HRV	2003	1	0.12	0	0	0	0	0	NA	94	95	6.3	NA	1.76	581683	4390.291	1.518802549	2	98.5	22.75	0	0	0	NA	0	NA
EURO	croatia	HRV	2004	0	NA	NA	0	0	0	0	NA	96	96	6.1	NA	1.76	580478	4385.045	1.886489688	1.5	98.6	30.91	0	0	0	0	0	0
EURO	croatia	HRV	2005	1	0.12	0	0	0	0	0	NA	96	96	5.8	NA	1.76	579273	4378.056	1.503808395	1	98.7	33.14	0	0	0	0	0	0
EURO	croatia	HRV	2006	0	NA	NA	0	0	0	0	NA	96	96	5.6	61.9	1.76	578068	4368.518	1.553007456	1.333333333	98.8	37.98	0	0	0	0	0	0
EURO	croatia	HRV	2007	0	NA	NA	0	0	0	0	NA	96	96	5.3	60.5	1.76	576863	4357.114	1.396092817	1.666666667	98.9	41.44	0	0	0	0	0	0
EURO	croatia	HRV	2008	3	0.43	67	0	0	0	0	NA	96	96	5	59.4	1.76	575658	4344.151	1.53665284	2	99	44.24	0	0	0	0	0	0
EURO	croatia	HRV	2009	2	0.29	50	0	0	0	0	NA	96	96	4.8	60.1	1.669	574453	4330.399	1.126454908	1	99.1	50.58	0	0	0	0	0	0
EURO	croatia	HRV	2010	0	0	0	0	0	0	0	NA	97	97	4.6	59	1.707	573248	4316.425	1.429221164	1.25	99.2	56.55	0	0	0	0	0	0
EURO	croatia	HRV	2011	0	0	0	0	0	0	0	NA	96	96	4.3	57.31576839	1.699	573975	4302.073	1.134302077	1.5	99.3	57.78997899	0	0	0	0	0	0
EURO	croatia	HRV	2012	2	0.31	0	0	0	0	0	NA	96	96	4.1	56.26312771	1.648	574702	4287.015	1.184029734	1.75	99.4	61.93997315	0	0	0	0	0	0
EURO	croatia	HRV	2013	0	0	0	0	0	0	0	NA	96	96	4	54.09545455	1.571	575429	4271.497	1.071059788	2	99.5	66.7476	0	0	0	0	0	0
EURO	croatia	HRV	2014	3	0.48	33	0	0	0	0	NA	95	95	3.8	52.9	1.548	576156	4255.853	1.071059788	2	99.6	68.57	0	0	0	0	0	0
EURO	croatia	HRV	2015	0	0	0	0	0	0	0	NA	95	95	3.6	51	1.55	576883	4240.317	1.071059788	2	99.6	68.57	0	0	0	0	0	0
EURO	croatia	HRV	2016	0	0	0	0	0	0	0	NA	95	95	3.6	NA	1.55	576883	4240.317	1.071059788	2	99.6	68.57	0	0	0	0	0	0
AMRO	haiti	HTI	2000	15	0.59	27	0	0	1	1	NA	49	50	75	NA	2.35	25832	8549.202	5.108415073	9	60.8	0.231270715	0	11	NA	NA	NA	NA
AMRO	haiti	HTI	2001	31	0.77	55	0	0	7	3	NA	51	52	72.8	NA	2.35	26759.2	8692.564	5.108415073	5	60.8	0.340832326	0	2	0	0	1	11
AMRO	haiti	HTI	2002	13	0.41	31	0	0	0	0	NA	54	54	70.7	NA	2.35	27686.4	8834.739	5.108415073	2	60.8	0.893432988	0	0	0	0	7	2
AMRO	haiti	HTI	2003	12	0.38	67	0	0	0	0	NA	56	56	68.9	NA	2.35	28613.6	8976.555	5.108415073	5	60.8	1.647358346	0	0	0	0	0	0
AMRO	haiti	HTI	2004	17	0.53	29	0	0	0	11	NA	58	58	67.2	NA	2.35	29540.8	9119.182	5.108415073	2	60.7	5.401261908	0	0	0	0	0	0
AMRO	haiti	HTI	2005	8	0.2	13	0	0	0	0	NA	60	60	65.6	NA	2.35	30468	9263.409	5.108415073	1	60.6	6.376201635	0	0	0	0	0	0
AMRO	haiti	HTI	2006	15	0.37	40	0	0	0	7	NA	61	61	64.1	104.6	2.35	31395.2	9409.479	5.108415073	1	60.4	6.796000481	0	0	0	0	0	0
AMRO	haiti	HTI	2007	13	0.32	77	0	0	0	0	NA	63	62	62.7	100.9	2.35	32322.4	9556.958	5.108415073	2	60.2	7.2	0	0	0	0	0	0
AMRO	haiti	HTI	2008	4	0.1	75	0	0	0	0	NA	64	64	61.3	99.3	2.35	33249.6	9705.13	5.1669104	2	59.9	7.6	0	0	0	0	0	0
AMRO	haiti	HTI	2009	1	0.02	100	0	0	0	0	NA	65	65	60	101.8	2.406	34176.8	9852.953	6.123815981	2	59.6	8.1	0	0	0	0	0	0
AMRO	haiti	HTI	2010	12	0.33	67	0	0	0	0	NA	67	66	85.5	101.6	2.27	35104	9999.617	6.840871428	2	59.3	8.37	0	0	0	0	0	0
AMRO	haiti	HTI	2011	10	0.27	90	0	0	0	0	NA	68	67	57.5	108	2.288	35989	10144.89	9.107930414	2	58.9	9	0	0	0	0	0	0
AMRO	haiti	HTI	2012	4	0.11	75	0	0	0	0	NA	68	67	56.2	104.9460021	2.179	36874	10288.828	10.16120246	2	58.5	9.8	0	0	0	0	0	0
AMRO	haiti	HTI	2013	28	0.76	50	0	0	0	0	NA	68	67	54.8	105.8151193	2.075	37759	10431.249	10.16120246	2	58	10.6	0	0	0	0	0	0
AMRO	haiti	HTI	2014	23	0.63	65	0	0	0	0	NA	48	55	53.5	104.3	2.127	38644	10572.029	10.16120246	2	57.5	11.4	0	0	0	0	0	0
AMRO	haiti	HTI	2015	13	0.35	69	6	0	0	0	NA	48	55	52.2	104.5	2.074	39529	10711.067	10.16120246	2	57.7	11.4	0	0	0	0	0	0
AMRO	haiti	HTI	2016	1	0.14	0	1	0	0	0	NA	48	55	52.2	NA	2.074	39529	10711.067	10.16120246	2	57.7	11.4	0	0	0	0	0	0
EURO	hungary	HUN	2000	13	0.77	15	0	0	0	0	NA	99	99	9.7	NA	1.452	296957	10224.113	2.005063911	1	98.2	6.999676351	0	0	NA	NA	NA	NA
EURO	hungary	HUN	2001	17	0.96	35	0	0	0	0	NA	99	99	9.1	NA	1.452	310923	10195.978	2.491141247	1	98.4	14.5285543	NA	NA	0	0	0	0
EURO	hungary	HUN	2002	16	0.91	69	0	0	0	0	NA	99	98	8.6	NA	1.452	324889	10168.101	1.996343446	1.142857143	98.6	16.67	NA	NA	0	NA	0	NA
EURO	hungary	HUN	2003	15	0.95	40	0	0	0	0	NA	99	99	8	NA	1.452	338855	10141.471	2.24802344	1.285714286	98.8	21.63	0	0	0	NA	0	NA
EURO	hungary	HUN	2004	16	1.04	44	0	0	0	0	NA	99	99	7.5	NA	1.452	352821	10117.213	2.06565175	1.428571429	99	27.74	0	0	0	0	0	0
EURO	hungary	HUN	2005	19	1.23	32	0	0	0	0	NA	99	99	7.2	NA	1.452	366787	10095.964	1.624411498	1.571428571	99.2	38.97	0	0	0	0	0	0
EURO	hungary	HUN	2006	15	0.96	40	0	0	0	0	NA	99	99	6.8	46.7	1.452	380752.8	10078.461	1.726701463	1.714285714	99.4	47.06	0	0	0	0	0	0
EURO	hungary	HUN	2007	8	0.51	38	0	0	0	0	NA	99	99	6.5	51.2	1.452	394718.6	10064.138	1.530695514	1.857142857	99.7	53.3	0	0	0	0	0	0
EURO	hungary	HUN	2008	15	0.96	67	0	0	0	0	NA	99	99	6.2	50.9	1.452	408684.4	10050.699	1.801701722	2	99.9	61	0	0	0	0	0	0
EURO	hungary	HUN	2009	7	0.39	0	0	0	0	0	NA	99	99	5.9	50.7	1.574	422650.2	10034.951	1.465443058	1	100	62	0	0	0	0	0	0
EURO	hungary	HUN	2010	13	0.9	38	0	0	0	0	NA	99	99	5.7	50.1	1.495	436616	10014.633	1.627618306	1	100	65	0	0	0	0	0	0
EURO	hungary	HUN	2011	7	0.49	29	0	0	0	0	NA	99	99	5.5	48.67277488	1.495	439219.2	9988.846	1.743055726	1	100	68.01998789	0	0	0	0	0	0
EURO	hungary	HUN	2012	9	0.64	67	0	0	0	0	NA	99	99	5.4	48.34614805	1.476	441822.4	9958.334	1.425452092	1	100	70.57999815	0	0	0	0	0	0
EURO	hungary	HUN	2013	16	1.14	60	0	0	0	0	NA	99	99	5.4	47.61092538	1.52	444425.6	9924.507	2.665718535	1	100	72.6439	0	0	0	0	0	0
EURO	hungary	HUN	2014	13	0.93	85	0	0	0	0	NA	99	99	5.3	48.3	1.482	447028.8	9889.54	2.665718535	1	100	76.13	0	0	0	0	0	0
EURO	hungary	HUN	2015	9	0.64	67	0	0	0	0	NA	99	99	5.3	49.1	1.463	449632	9855.023	2.665718535	1	100	76.13	0	2	0	0	0	0
EURO	hungary	HUN	2016	0	0	0	0	0	0	0	NA	99	99	5.3	NA	1.463	449632	9855.023	2.665718535	1	100	76.13	0	0	0	0	0	2
SEARO	indonesia	IDN	2000	584	0.84	86	0	0	0	0	NA	75	72	41.1	NA	1.86	292307	211540.428	1.054854855	101	77.9	0.925563864	0	0	NA	NA	NA	NA
SEARO	indonesia	IDN	2001	659	1	82	0	0	0	4	NA	76	77	39.4	NA	1.86	291759.2	214448.301	0.95306969	105	78.6	2.018613859	0	0	0	0	0	0
SEARO	indonesia	IDN	2002	848	1.29	84	0	0	0	7	NA	70	80	37.8	NA	1.86	291211.4	217369.087	0.851284524	43	79.3	2.134135733	0	0	0	0	0	0
SEARO	indonesia	IDN	2003	749	1.19	90	0	0	0	5	NA	71	80	36.3	NA	1.86	290663.6	220307.809	0.749499358	18	80	2.38701978	0	0	0	0	0	0
SEARO	indonesia	IDN	2004	782	1.26	92	0	0	0	0	NA	71	79	36	NA	1.86	290115.8	223268.606	0.641228999	17	80.6	2.600285876	0	0	0	0	0	0
SEARO	indonesia	IDN	2005	1939	2.44	80	0	303	46	75	1	72	79	33.4	NA	1.86	289568	226254.703	0.627350579	15	81.3	3.602024763	0	0	0	0	0	0
SEARO	indonesia	IDN	2006	1527	2.45	83	0	2	0	15	1	72	78	32.1	89.2	1.86	292737.6	229263.98	0.613472159	10	81.9	4.764813134	0	0	303	0	46	0
SEARO	indonesia	IDN	2007	1557	2.52	85	0	0	0	4	NA	73	77	30.9	84.4	1.86	295907.2	232296.83	0.599593739	2	82.6	5.786274729	0	0	2	0	0	0
SEARO	indonesia	IDN	2008	1684	2.75	84	0	0	0	1	NA	77	83	29.7	83.3	1.86	299076.8	235360.765	0.585715319	13	83.2	7.917479385	0	0	0	0	0	0
SEARO	indonesia	IDN	2009	1724	2.83	86	0	0	0	0	NA	78	85	28.5	84.1	1.843	302246.4	238465.165	0.552030463	19	83.8	6.92	0	0	0	0	0	0
SEARO	indonesia	IDN	2010	1641	2.57	85	0	0	0	0	NA	81	82	27.4	83.1	1.946	305416	241613.126	0.439594255	4	84.5	10.92	0	0	0	0	0	0
SEARO	indonesia	IDN	2011	1720	2.7	91	0	0	0	0	NA	81	81	26.3	81.60635232	1.979	310102	244808.254	0.601852485	21	85.1	12.28	0	0	0	0	0	0
SEARO	indonesia	IDN	2012	1951	3.07	92	0	0	0	0	NA	83	84	25.3	80.60317296	1.913	314788	248037.853	0.589632996	39	85.7	14.52	0	0	0	0	0	0
SEARO	indonesia	IDN	2013	1962	3.1	90	0	0	0	0	NA	85	86	24.4	78.1543039	1.879	319474	251268.276	0.554136029	32	86.2	14.94	0	0	0	0	0	0
SEARO	indonesia	IDN	2014	1765	2.8	89	0	0	0	1	NA	78	79	23.6	76.8	1.853	324160	254454.778	0.554136029	33	86.8	17.14	0	0	0	0	0	0
SEARO	indonesia	IDN	2015	1391	2.18	95	49	0	0	0	NA	78	79	22.8	75	1.768	328846	257563.815	0.554136029	33	87.4	17.14	0	0	0	0	0	0
SEARO	indonesia	IDN	2016	38	0.32	95	12	0	0	0	NA	78	79	22.8	NA	1.768	328846	257563.815	0.554136029	33	87.4	17.14	0	0	0	0	0	0
SEARO	india	IND	2000	8103	2.03	82	0	265	0	362	NA	58	57	66.4	NA	2.49	6411272	1053481.072	4.544731651	179	80.6	0.52753245	206	0	NA	NA	NA	NA
SEARO	india	IND	2001	7470	1.88	84	0	268	0	286	NA	59	58	64.2	NA	2.49	6313746	1071888.19	4.293247935	234	81.5	0.660146377	119	0	265	206	0	0
SEARO	india	IND	2002	9705	1.87	82	0	1600	0	681	6	59	58	62	NA	2.49	6216220	1090189.358	4.16594795	183	82.5	1.537875582	90	0	268	119	0	0
SEARO	india	IND	2003	8508	1.97	81	0	225	0	370	6	61	57	59.9	NA	2.49	6118694	1108369.577	3.659671281	196	83.5	1.686489971	103	0	1600	90	0	0
SEARO	india	IND	2004	13274	3.11	82	0	134	0	375	NA	63	58	57.8	NA	2.49	6021168	1126419.321	3.776338382	108	84.5	1.976136492	53	2	225	103	0	0
SEARO	india	IND	2005	27049	6.43	81	0	66	0	397	NA	65	65	55.8	NA	2.49	5923642	1144326.293	3.655789901	145	85.5	2.388075	32	0	134	53	0	2
SEARO	india	IND	2006	32194	7.35	82	0	676	0	494	NA	65	66	53.9	70.4	2.49	5826116	1162088.305	3.623404696	166	86.5	2.805499865	63	1	66	32	0	0
SEARO	india	IND	2007	41524	9.4	84	0	874	0	447	NA	64	67	51.9	70.8	2.49	5728590	1179685.631	3.582190506	154	87.4	3.95	48	4	676	63	0	1
SEARO	india	IND	2008	45582	10.25	84	0	559	0	539	NA	70	69	50	72.9	2.49	5631064	1197070.109	3.566897379	517	88.4	4.38	123	0	874	48	0	4
SEARO	india	IND	2009	50405	11.35	83	0	741	15	473	NA	74	73	48.2	77.8	2.554	5533538	1214182.182	3.490519384	673	89.4	5.12	89	0	559	123	0	0
SEARO	india	IND	2010	55785	14.82	83	0	42	2	190	NA	79	76	46.3	79.2	2.516	5436012	1230984.504	3.508471735	662	90.3	7.5	150	0	741	89	15	0
SEARO	india	IND	2011	60540	16.14	84	0	1	0	54	NA	82	79	44.4	79.27869035	2.57	5397001.6	1247446.011	3.574475959	642	91.3	10.07	219	0	42	150	2	0
SEARO	india	IND	2012	60922	16.26	87	0	0	0	31	NA	82	79	42.6	78.04192867	2.549	5357991.2	1263589.639	3.496270054	611	92.2	12.58006091	58	18	1	219	0	0
SEARO	india	IND	2013	54632	14.59	90	0	0	0	33	NA	83	82	40.9	77.46976777	2.57	5318980.8	1279498.874	3.341696785	694	93.1	15.1	93	48	0	58	0	18
SEARO	india	IND	2014	53933	14.42	87	0	0	0	20	NA	83	82	39.3	76.9	2.571	5279970.4	1295291.543	3.341696785	859	94.1	18	306	22	0	93	0	48
SEARO	india	IND	2015	47236	12.41	88	1714	0	0	5	NA	83	82	37.9	79.4	2.504	5240960	1311050.527	3.341696785	859	94.1	18	54	4	0	306	0	22
SEARO	india	IND	2016	6198	8.63	91	1704	0	0	0	NA	83	82	37.9	NA	2.504	5240960	1311050.527	3.341696785	859	94.1	18	5	0	0	54	0	4
EURO	ireland	IRL	2000	6	0.78	83	0	0	0	0	NA	86	86	5.9	NA	1.31	350552	3841.574	0.972726587	2	96.3	17.85046724	0	0	NA	NA	NA	NA
EURO	ireland	IRL	2001	6	0.67	33	0	0	0	0	NA	84	84	5.8	NA	1.31	398250.8	3901.688	1.345115511	2	96.4	23.13881219	0	0	0	0	0	0
EURO	ireland	IRL	2002	7	0.78	43	0	0	0	0	NA	83	83	5.4	NA	1.31	445949.6	3968.213	1.32118017	1.5	96.6	25.85	0	0	0	0	0	0
EURO	ireland	IRL	2003	3	0.37	0	0	0	0	0	NA	86	86	5.1	NA	1.31	493648.4	4040.986	1.122012082	1	96.7	34.31	0	0	0	0	0	0
EURO	ireland	IRL	2004	5	0.61	40	0	0	0	0	NA	89	89	4.7	NA	1.31	541347.2	4119.773	0.734252127	1	96.8	36.99	0	0	0	0	0	0
EURO	ireland	IRL	2005	5	0.61	20	0	0	0	0	NA	90	90	4.4	NA	1.31	589046	4203.7	1.250600649	1	96.9	41.61	0	0	0	0	0	0
EURO	ireland	IRL	2006	9	1.06	22	0	0	0	0	NA	91	91	4.1	18.6	1.31	617345.2	4293.942	1.467072273	1	97	54.82	0	0	0	0	0	0
EURO	ireland	IRL	2007	2	0.24	50	0	0	0	0	NA	92	92	3.9	19.5	1.31	645644.4	4388.612	1.817954256	1	97.1	61.15832455	0	0	0	0	0	0
EURO	ireland	IRL	2008	4	0.47	0	0	0	0	0	NA	93	93	3.8	19.9	1.31	673943.6	4480.145	1.148987616	5	97.2	65.34	0	0	0	0	0	0
EURO	ireland	IRL	2009	0	0	0	0	0	0	0	NA	94	94	3.6	21.6	1.393	702242.8	4558.603	1.269719768	4.5	97.3	67.38	0	0	0	0	0	0
EURO	ireland	IRL	2010	2	0.21	50	0	0	0	0	NA	94	94	3.5	22.4	1.337	730542	4617.334	1.186329633	4	97.4	69.85	0	0	0	0	0	0
EURO	ireland	IRL	2011	7	0.72	14	0	0	0	0	NA	95	95	3.4	25.32202054	1.37	733685.6	4652.714	0.922651136	4	97.5	74.88997297	0	0	0	0	0	0
EURO	ireland	IRL	2012	0	0	0	0	0	0	0	NA	95	95	3.4	26.50509666	1.328	736829.2	4667.868	1.168886752	29	97.7	76.91999254	0	0	0	0	0	0
EURO	ireland	IRL	2013	NA	0	0	0	0	0	0	NA	96	96	3.2	24.80453603	1.37	739972.8	4671.263	1.109342593	26	97.8	78.2477	0	0	0	0	0	0
EURO	ireland	IRL	2014	NA	0	0	0	0	0	0	NA	96	96	3.1	26.1	1.384	743116.4	4675.164	1.109342593	33	97.9	79.69	0	0	0	0	0	0
EURO	ireland	IRL	2015	NA	0	0	0	0	0	0	NA	96	96	3	24.7	1.354	746260	4688.465	1.109342593	33	97.9	79.69	0	0	0	0	0	0
EURO	ireland	IRL	2016	NA	0	0	0	0	0	0	NA	96	96	3	NA	1.354	746260	4688.465	1.109342593	33	97.9	79.69	0	0	0	0	0	0
EMRO	iran (islamic republic of)	IRN	2000	310	1.22	76	0	3	0	6	NA	99	99	28.6	NA	2.241	2803805	65850.062	4.772256488	15	94.1	0.93419002	230	0	NA	NA	NA	NA
EMRO	iran (islamic republic of)	IRN	2001	347	1.41	87	0	0	0	1	NA	96	95	27.1	NA	2.241	2756830	66812.736	4.772256488	4	94.3	1.484221332	130	0	3	230	0	0
EMRO	iran (islamic republic of)	IRN	2002	398	1.64	92	0	0	0	0	NA	99	99	25.6	NA	2.241	2709855	67696.677	4.772256488	3	94.5	4.626175115	100	0	0	130	0	0
EMRO	iran (islamic republic of)	IRN	2003	450	1.7	90	0	0	0	0	NA	99	99	24.3	NA	2.241	2662880	68522.074	4.772256488	2	94.7	6.933721953	111	0	0	100	0	0
EMRO	iran (islamic republic of)	IRN	2004	375	1.43	90	0	0	0	1	NA	99	98	23	NA	2.241	2615905	69321.953	4.772256488	3.5	94.9	7.49	57	0	0	111	0	0
EMRO	iran (islamic republic of)	IRN	2005	408	1.88	90	0	0	0	0	NA	95	95	21.7	NA	2.241	2568930	70122.115	4.772256488	5	95.1	8.1	37	0	0	57	0	0
EMRO	iran (islamic republic of)	IRN	2006	493	2.27	90	0	0	0	0	NA	98	99	20.5	84	2.241	2607456.2	70923.164	4.772256488	14	95.2	8.76	71	0	0	37	0	0
EMRO	iran (islamic republic of)	IRN	2007	562	3.17	88	0	0	0	0	NA	99	98	19.4	82.8	2.241	2645982.4	71720.859	4.772256488	9	95.4	9.47	49	0	0	71	0	0
EMRO	iran (islamic republic of)	IRN	2008	561	3.16	90	0	0	0	0	NA	99	99	18.3	85.7	2.241	2684508.6	72530.693	4.772256488	8	95.5	12.02	148	0	0	49	0	0
EMRO	iran (islamic republic of)	IRN	2009	549	3.1	88	0	0	0	0	NA	99	99	17.3	90	2.241	2723034.8	73370.982	4.772256488	15	95.6	13.8	127	0	0	148	0	0
EMRO	iran (islamic republic of)	IRN	2010	622	3.31	91	0	0	0	0	NA	99	99	16.4	92.2	2.202	2761561	74253.373	4.772256488	14	95.8	15.9	172	5	0	127	0	0
EMRO	iran (islamic republic of)	IRN	2011	603	3.18	91	0	0	0	0	NA	99	99	15.7	90.17153354	2.356	2754532.8	75184.322	4.772256488	13	95.9	19	278	1	0	172	0	5
EMRO	iran (islamic republic of)	IRN	2012	689	3.58	92	0	0	0	0	NA	99	99	15.1	89.57512294	2.324	2747504.6	76156.975	4.772256488	6	96	22.73	95	25	0	278	0	1
EMRO	iran (islamic republic of)	IRN	2013	708	3.61	100	0	0	0	0	NA	98	98	14.5	89.68139854	2.473	2740476.4	77152.445	4.772256488	11	96.1	29.95	107	51	0	95	0	25
EMRO	iran (islamic republic of)	IRN	2014	753	3.76	96	0	0	0	0	NA	99	99	13.9	87.2	2.437	2733448.2	78143.644	4.772256488	10	96.2	39.35	336	22	0	107	0	51
EMRO	iran (islamic republic of)	IRN	2015	776	3.74	98	0	0	0	0	NA	99	99	13.4	87.2	2.409	2726420	79109.272	4.772256488	10	96.2	39.35	74	2	0	336	0	22
EMRO	iran (islamic republic of)	IRN	2016	137	3.5	98	28	0	0	0	NA	99	99	13.4	NA	2.409	2726420	79109.272	4.772256488	10	96.2	39.35	6	0	0	74	0	2
EMRO	iraq	IRQ	2000	276	2.45	84	0	4	0	1	NA	80	83	35.8	NA	3.37	210525	23574.751	33.62671172	10	80.4	0.1	0	0	NA	NA	NA	NA
EMRO	iraq	IRQ	2001	298	2.6	92	0	0	0	0	NA	78	80	35.2	NA	3.37	195003	24258.794	33.62671172	3	80.8	0.1	0	0	4	0	0	0
EMRO	iraq	IRQ	2002	335	2.95	95	0	0	0	0	NA	77	76	34.6	NA	3.37	179481	24943.793	33.62671172	6	81.3	0.5	0	0	0	0	0	0
EMRO	iraq	IRQ	2003	233	1.97	92	0	0	0	0	NA	75	73	34.1	NA	3.37	163959	25630.426	33.62671172	87	81.8	0.6	0	0	0	0	0	0
EMRO	iraq	IRQ	2004	299	2.54	93	0	0	0	0	NA	74	69	33.5	NA	3.37	148437	26320.53	33.62671172	319	82.3	0.9	2	0	0	0	0	0
EMRO	iraq	IRQ	2005	327	2.78	94	0	0	0	0	NA	65	69	33	NA	3.37	132915	27017.712	33.62671172	618	82.8	0.9	0	0	0	2	0	0
EMRO	iraq	IRQ	2006	399	3.08	92	0	0	0	0	NA	59	63	32.4	109	3.37	129809.8	27716.983	29.48251137	837	83.2	0.952344244	0	0	0	0	0	0
EMRO	iraq	IRQ	2007	427	3.31	91	0	0	0	0	NA	57	74	31.8	111.4	3.37	126704.6	28423.538	65.3987056	1042	83.7	0.93	0	0	0	0	0	0
EMRO	iraq	IRQ	2008	431	3.26	88	0	0	0	0	NA	69	71	31.2	110.6	3.37	123599.4	29163.327	15.1275089	1104	84.2	1	0	0	0	0	0	0
EMRO	iraq	IRQ	2009	412	3.06	89	0	0	0	0	NA	78	78	30.6	108.6	3.37	120494.2	29970.634	8.149003028	1137	84.7	1.06	0	0	0	0	0	0
EMRO	iraq	IRQ	2010	489	4.01	87	0	0	0	0	NA	74	74	30	107.3	3.406	117389	30868.156	8.245490172	1179	85.1	2.5	0	0	0	0	0	0
EMRO	iraq	IRQ	2011	530	4.31	89	0	0	0	0	NA	79	80	29.3	104.8385788	3.296	164687.4	31867.758	7.966568952	1307	85.6	5	0	0	0	0	0	0
EMRO	iraq	IRQ	2012	467	3.76	90	0	0	0	0	NA	69	70	28.7	104.2504874	3.192	211985.8	32957.622	7.966568952	1438	86.1	7.1	0	0	0	0	0	0
EMRO	iraq	IRQ	2013	444	3.54	80	0	0	0	0	NA	68	70	27.9	103.9092725	3.245	259284.2	34107.366	7.966568952	2852	86.5	9.2	0	0	0	0	0	0
EMRO	iraq	IRQ	2014	590	4.63	89	0	2	0	1	1	64	67	27.2	102.2	3.377	306582.6	35273.293	7.966568952	3925	86.6	11.3	0	0	0	0	0	0
EMRO	iraq	IRQ	2015	520	3.98	86	12	0	0	0	NA	64	67	26.5	104.5	3.444	353881	36423.395	7.966568952	3925	86.6	11.3	0	0	2	0	0	0
EMRO	iraq	IRQ	2016	129	5.24	87	43	0	0	0	NA	64	67	26.5	NA	3.444	353881	36423.395	7.966568952	3925	86.6	11.3	0	0	0	0	0	0
EURO	iceland	ISL	2000	NA	NA	NA	NA	0	0	NA	NA	98	98	3.1	NA	1.107	15892	281.214	1.778005362	1	100	44.47053382	0	0	NA	NA	NA	NA
EURO	iceland	ISL	2001	NA	NA	NA	NA	NA	NA	NA	NA	92	92	3	NA	1.107	17812	284.037	0.352043259	1	100	49.39299537	0	0	0	0	0	0
EURO	iceland	ISL	2002	NA	NA	NA	NA	NA	NA	NA	NA	95	95	2.8	NA	1.107	19732	286.865	1.394073098	1	100	79.12	0	0	NA	0	NA	0
EURO	iceland	ISL	2003	NA	NA	NA	NA	NA	NA	NA	NA	97	97	2.7	NA	1.107	21652	289.824	0	1	100	83.14	0	0	NA	0	NA	0
EURO	iceland	ISL	2004	NA	NA	NA	NA	NA	NA	NA	NA	99	99	2.6	NA	1.107	23572	293.084	1.023297063	1	100	83.88	0	0	NA	0	NA	0
EURO	iceland	ISL	2005	NA	NA	NA	NA	NA	NA	NA	NA	95	95	2.4	NA	1.107	25492	296.745	1.010969014	1	100	87	0	0	NA	0	NA	0
EURO	iceland	ISL	2006	NA	NA	NA	NA	NA	NA	NA	NA	97	97	2.3	NA	1.107	27411.8	300.887	0	1	100	89.51	0	0	NA	0	NA	0
EURO	iceland	ISL	2007	NA	NA	NA	NA	NA	NA	NA	NA	97	97	2.2	21.1	1.107	29331.6	305.415	0.655830166	1	100	90.6	0	0	NA	0	NA	0
EURO	iceland	ISL	2008	NA	NA	NA	NA	NA	NA	NA	NA	98	98	2.1	20.9	1.107	31251.4	310.033	0	1	100	91	0	0	NA	0	NA	0
EURO	iceland	ISL	2009	NA	NA	NA	NA	0	0	NA	NA	96	96	1.9	29	1.203	33171.2	314.336	0.318670253	1	100	93	0	0	NA	0	NA	0
EURO	iceland	ISL	2010	NA	NA	NA	NA	0	0	NA	NA	96	96	1.9	29.8	1.212	35091	318.042	0.628847762	1	100	93.39	0	0	0	0	0	0
EURO	iceland	ISL	2011	NA	NA	NA	NA	0	0	NA	NA	95	95	1.8	30.09999403	1.148	35577.2	321.03	0.936489709	1	100	94.8196868	0	0	0	0	0	0
EURO	iceland	ISL	2012	NA	NA	NA	NA	0	0	NA	NA	89	89	1.7	29.06156243	1.113	36063.4	323.407	0.308589262	1	100	96.20979955	0	0	0	0	0	0
EURO	iceland	ISL	2013	NA	0	0	0	0	0	0	NA	91	91	1.6	24.67190591	1.162	36549.6	325.392	0.305096199	1	100	96.5468	0	0	0	0	0	0
EURO	iceland	ISL	2014	NA	0	0	0	0	0	0	NA	90	90	1.6	25.9	1.189	37035.8	327.318	0.305096199	1	100	98.16	0	0	0	0	0	0
EURO	iceland	ISL	2015	NA	0	0	0	0	0	0	NA	90	90	1.6	23.4	1.148	37522	329.425	0.305096199	1	100	98.16	0	0	0	0	0	0
EURO	iceland	ISL	2016	NA	0	0	0	0	0	0	NA	90	90	1.6	NA	1.148	37522	329.425	0.305096199	1	100	98.16	0	0	0	0	0	0
EURO	israel	ISR	2000	12	0.71	25	0	0	0	0	NA	93	93	5.6	NA	2.97	1851309	6013.711	2.444414106	15	100	20.87379	4	0	NA	NA	NA	NA
EURO	israel	ISR	2001	18	1.02	28	0	0	0	0	NA	92	93	5.4	NA	2.97	1858947.8	6129.98	3.638089986	79	100	17.37862386	5	0	0	4	0	0
EURO	israel	ISR	2002	10	0.57	40	0	0	0	0	NA	90	91	5.2	NA	2.97	1866586.6	6240.215	3.638428084	75	100	17.76459906	7	0	0	5	0	0
EURO	israel	ISR	2003	8	0.45	38	0	0	0	0	NA	93	93	4.9	NA	2.97	1874225.4	6350.762	3.071455281	37	100	19.59339366	2	0	0	7	0	0
EURO	israel	ISR	2004	15	1.16	33	0	0	0	0	NA	95	95	4.7	NA	2.97	1881864.2	6470.045	2.674559865	18	100	22.77048553	1	0	0	2	0	0
EURO	israel	ISR	2005	18	1	33	0	0	0	0	NA	93	95	4.5	NA	2.97	1889503	6603.677	2.513751051	43	100	25.19404242	0	0	0	1	0	0
EURO	israel	ISR	2006	17	0.9	6	0	0	0	2	NA	95	94	4.3	79.4	2.97	1901725.4	6754.836	2.69280124	78	100	27.88107446	0	0	0	0	0	0
EURO	israel	ISR	2007	9	0.47	11	0	0	0	0	NA	95	95	4.1	79.6	2.97	1913947.8	6920.762	1.803734105	53	100	48.12806219	0	0	0	0	0	0
EURO	israel	ISR	2008	15	0.79	13	0	0	0	0	NA	94	94	3.9	83.6	2.97	1926170.2	7093.808	1.913652617	130	100	59.39	0	0	0	0	0	0
EURO	israel	ISR	2009	20	1	16	0	0	0	0	NA	96	96	3.8	84.6	3.012	1938392.6	7262.964	1.759739471	36	100	63.12	0	0	0	0	0	0
EURO	israel	ISR	2010	11	0.55	0	0	0	0	0	NA	95	95	3.7	84.6	3.019	1950615	7420.368	1.954080984	14	100	67.5	0	0	0	0	0	0
EURO	israel	ISR	2011	18	0.89	17	0	0	0	0	NA	94	94	3.5	84.44131356	2.901	1962837.4	7563.334	2.008635828	51	100	68.87387799	0	0	0	0	0	0
EURO	israel	ISR	2012	10	0.49	20	0	0	0	0	NA	94	94	3.4	82.18369172	2.842	1975059.8	7694.507	1.749355314	66	100	70.8	0	0	0	0	0	0
EURO	israel	ISR	2013	32	1.57	50	0	0	0	0	NA	94	94	3.3	80.82528736	2.73	1987282.2	7817.818	1.749355314	37	100	70.8	0	0	0	0	0	0
EURO	israel	ISR	2014	27	1.32	81	0	0	0	0	NA	94	94	3.3	79.5	2.689	1999504.6	7939.483	1.749355314	293	100	71.45	0	0	0	0	0	0
EURO	israel	ISR	2015	25	1.2	24	1	0	0	0	NA	94	94	3.2	79.4	2.781	2011727	8064.036	1.749355314	293	100	71.45	0	0	0	0	0	0
EURO	israel	ISR	2016	6	1.52	50	2	0	0	0	NA	94	94	3.2	NA	2.781	2011727	8064.036	1.749355314	293	100	71.45	0	0	0	0	0	0
EURO	italy	ITA	2000	46	0.56	61	0	0	0	0	NA	87	97	4.7	NA	1.62	2121688	57147.081	1.344187796	8	100	23.11087424	0	0	NA	NA	NA	NA
EURO	italy	ITA	2001	72	0.86	58	0	0	0	0	NA	93	96	4.4	NA	1.62	2488308.4	57359.179	1.23950544	11	100	27.22211698	NA	NA	0	0	0	0
EURO	italy	ITA	2002	64	0.76	58	0	0	0	0	NA	93	96	4.3	NA	1.62	2854928.8	57655.677	1.119971757	7	100	28.04	NA	NA	0	NA	0	NA
EURO	italy	ITA	2003	82	1.02	65	0	0	0	0	NA	96	97	4	NA	1.62	3221549.2	58002.003	1.242482441	15	100	29.04	NA	NA	0	NA	0	NA
EURO	italy	ITA	2004	72	0.9	63	0	0	0	0	NA	94	97	3.8	NA	1.62	3588169.6	58348.332	1.235689429	3	100	33.24	NA	NA	0	NA	0	NA
EURO	italy	ITA	2005	72	0.9	76	0	0	0	0	NA	95	97	3.7	NA	1.62	3954790	58657.355	1.039680781	6	100	35	NA	NA	0	NA	0	NA
EURO	italy	ITA	2006	52	0.64	65	0	0	0	0	NA	96	97	3.7	35.1	1.62	4321410.6	58918.471	1.05791857	4	100	37.99	NA	NA	0	NA	0	NA
EURO	italy	ITA	2007	63	0.78	54	9	0	0	0	NA	97	97	3.6	37.1	1.62	4688031.2	59138.599	1.060762618	3	100	40.79	NA	NA	0	NA	0	NA
EURO	italy	ITA	2008	68	0.84	66	0	0	0	0	NA	96	96	3.5	39.9	1.62	5054651.8	59319.234	1.027160118	2	100	44.53	NA	NA	0	NA	0	NA
EURO	italy	ITA	2009	42	0.52	67	0	0	0	0	NA	96	96	3.5	43.9	1.693	5421272.4	59467.196	0.979735841	4	100	48.83	0	0	0	NA	0	NA
EURO	italy	ITA	2010	53	0.65	58	0	0	0	0	NA	96	96	3.4	45.7	1.701	5787893	59588.007	0.874250429	10	100	53.68	0	0	0	0	0	0
EURO	italy	ITA	2011	62	0.76	65	0	0	0	0	NA	96	96	3.3	45.79461794	1.775	5788089.4	59678.993	0.906030057	3	100	54.3899983	0	0	0	0	0	0
EURO	italy	ITA	2012	70	0.86	71	0	0	0	0	NA	97	97	3.2	45.78665046	1.69	5788285.8	59737.717	0.864648734	10	100	55.82999799	0	0	0	0	0	0
EURO	italy	ITA	2013	66	0.82	60	0	0	0	0	NA	96	96	3.1	44.64013961	1.663	5788482.2	59771.094	0.814036386	7	100	58.4593	0	0	0	0	0	0
EURO	italy	ITA	2014	63	0.78	75	0	0	0	0	NA	94	94	3	43.4	1.675	5788678.6	59788.667	0.814036386	7	100	61.96	0	0	0	0	0	0
EURO	italy	ITA	2015	44	0.54	66	1	0	0	0	NA	94	94	2.9	43.2	1.669	5788875	59797.685	0.814036386	7	100	61.96	0	0	0	0	0	0
EURO	italy	ITA	2016	9	0.59	56	7	0	0	0	NA	94	94	2.9	NA	1.669	5788875	59797.685	0.814036386	7	100	61.96	0	0	0	0	0	0
EMRO	jordan	JOR	2000	26	1.4	96	0	0	0	0	NA	91	94	23.2	NA	1.83	1927845	4767.476	1.278768229	2	96.8	2.623275422	4	0	NA	NA	NA	NA
EMRO	jordan	JOR	2001	21	1.05	91	0	0	0	0	NA	99	97	22.6	NA	1.83	2007358.8	4850.227	1.278768229	2	96.8	4.705719581	0	0	0	4	0	0
EMRO	jordan	JOR	2002	25	1.25	88	0	0	0	0	NA	95	95	22.1	NA	1.83	2086872.6	4938.935	1.278768229	2	96.8	6.025532412	0	0	0	0	0	0
EMRO	jordan	JOR	2003	25	1.17	84	0	0	0	1	NA	97	97	21.5	NA	1.83	2166386.4	5042.538	1.278768229	2.666666667	96.8	8.466005016	0	0	0	0	0	0
EMRO	jordan	JOR	2004	26	1.14	81	0	0	0	0	NA	95	95	20.9	NA	1.83	2245900.2	5171.633	1.278768229	3.333333333	96.8	11.65874137	2	0	0	0	0	0
EMRO	jordan	JOR	2005	28	1.37	82	0	0	0	0	NA	95	95	20.4	NA	1.83	2325414	5332.982	1.278768229	4	96.8	12.93285205	0	0	0	2	0	0
EMRO	jordan	JOR	2006	42	2.01	88	0	0	0	0	NA	98	98	19.9	77	1.83	2404927.8	5530.218	1.841995131	1	96.9	13.86710879	0	0	0	0	0	0
EMRO	jordan	JOR	2007	42	1.96	95	0	0	0	0	NA	98	98	19.3	76.6	1.83	2484441.6	5759.424	1.980248436	1.25	96.9	20	0	0	0	0	0	0
EMRO	jordan	JOR	2008	39	1.79	92	0	0	0	0	NA	97	98	18.8	77.3	1.83	2563955.4	6010.035	2.030043974	1.5	96.9	23	0	0	0	0	0	0
EMRO	jordan	JOR	2009	31	1.39	90	0	0	0	0	NA	98	98	18.3	77.9	1.864	2643469.2	6266.865	1.650136452	1.75	96.9	26	0	0	0	0	0	0
EMRO	jordan	JOR	2010	40	1.81	95	0	0	0	0	NA	98	98	17.8	77	1.948	2722983	6517.912	1.797180719	2	96.9	27.2	0	0	0	0	0	0
EMRO	jordan	JOR	2011	30	1.35	97	0	0	0	0	NA	98	98	17.3	74.53729379	1.918	2800791.6	6760.371	2.197872298	2	96.9	34.9	0	0	0	0	0	0
EMRO	jordan	JOR	2012	34	1.53	85	0	0	0	0	NA	98	98	16.8	74.82466436	1.905	2878600.2	6994.451	2.445427446	2	96.9	37	0	0	0	0	0	0
EMRO	jordan	JOR	2013	35	1.57	90	0	0	0	0	NA	98	98	16.3	75.7356146	1.858	2956408.8	7214.832	2.445427446	2	96.9	41	0	0	0	0	0	0
EMRO	jordan	JOR	2014	62	2.78	97	0	0	0	0	NA	98	98	15.8	76.7	1.861	3034217.4	7416.083	2.445427446	3	96.9	44	2	0	0	0	0	0
EMRO	jordan	JOR	2015	89	3.92	96	12	0	0	0	NA	98	98	15.4	76.9	1.944	3112026	7594.547	2.445427446	3	96.9	44	0	0	0	2	0	0
EMRO	jordan	JOR	2016	10	2.33	100	9	0	0	0	NA	98	98	15.4	NA	1.944	3112026	7594.547	2.445427446	3	96.9	44	0	0	0	0	0	0
WPRO	japan	JPN	2000	NA	NA	NA	NA	0	0	NA	NA	85	98	3.3	NA	1.23	1686567	125714.674	0.550885381	13	100	29.99074036	0	0	NA	NA	NA	NA
WPRO	japan	JPN	2001	NA	NA	NA	NA	NA	NA	NA	NA	95	81	3.1	NA	1.23	1751836.8	125974.298	0.550885381	3	100	38.53206086	0	0	0	0	0	0
WPRO	japan	JPN	2002	NA	NA	NA	NA	NA	NA	NA	NA	96	89	3	NA	1.23	1817106.6	126249.509	0.550885381	2	100	46.59420112	0	0	NA	0	NA	0
WPRO	japan	JPN	2003	NA	NA	NA	NA	NA	NA	NA	NA	97	97	2.9	NA	1.23	1882376.4	126523.884	0.550885381	2	100	48.43526589	0	0	NA	0	NA	0
WPRO	japan	JPN	2004	NA	NA	NA	NA	NA	NA	NA	NA	99	97	2.9	NA	1.23	1947646.2	126773.081	0.551379676	2.2	100	62.39392963	0	0	NA	0	NA	0
WPRO	japan	JPN	2005	NA	NA	NA	NA	NA	NA	NA	NA	98	95	2.7	NA	1.23	2012916	126978.754	0.506383926	2.4	100	66.9210661	0	0	NA	0	NA	0
WPRO	japan	JPN	2006	NA	NA	NA	NA	NA	NA	NA	NA	98	95	2.7	28	1.23	2037163	127136.576	0.486880115	2.6	100	68.68527032	0	0	NA	0	NA	0
WPRO	japan	JPN	2007	NA	NA	NA	NA	NA	NA	NA	NA	98	97	2.6	28.5	1.23	2061410	127250.015	0.451084609	2.8	100	74.3	0	0	NA	0	NA	0
WPRO	japan	JPN	2008	NA	NA	NA	NA	NA	NA	NA	NA	98	98	2.5	29.7	1.23	2085657	127317.9	0.507385228	3	100	75.4	0	0	NA	0	NA	0
WPRO	japan	JPN	2009	NA	NA	NA	NA	0	0	NA	NA	98	99	2.4	31.2	1.243	2109904	127340.884	0.397321232	1	100	78	0	0	NA	0	NA	0
WPRO	japan	JPN	2010	NA	NA	NA	NA	0	0	NA	NA	98	98	2.4	31.3	1.247	2134151	127319.802	0.365127331	1.8	100	78.21	0	0	0	0	0	0
WPRO	japan	JPN	2011	NA	NA	NA	NA	0	0	NA	NA	98	96	2.3	30.97413415	1.287	2116096.2	127252.9	0.345837717	2.6	100	79.05411352	0	0	0	0	0	0
WPRO	japan	JPN	2012	NA	NA	NA	NA	0	0	NA	NA	98	99	2.2	43.48375837	1.326	2098041.4	127139.821	0.334437987	3.4	100	79.4964	0	0	0	0	0	0
WPRO	japan	JPN	2013	NA	0	0	0	0	0	0	NA	98	99	2.1	36.06689314	1.293	2079986.6	126984.964	0.288732766	4.2	100	89.71	0	0	0	0	0	0
WPRO	japan	JPN	2014	NA	0	0	0	0	0	0	NA	98	99	2.1	36.3	1.316	2061931.8	126794.564	0.288732766	5	100	90.58	0	0	0	0	0	0
WPRO	japan	JPN	2015	NA	0	0	0	0	0	0	NA	98	99	2	36	1.323	2043877	126573.481	0.288732766	5	100	90.58	0	0	0	0	0	0
WPRO	japan	JPN	2016	NA	0	0	0	0	0	0	NA	98	99	2	NA	1.323	2043877	126573.481	0.288732766	5	100	90.58	0	0	0	0	0	0
EURO	kazakhstan	KAZ	2000	68	1.44	85	0	0	0	0	NA	97	96	37.5	NA	2.03	2871300	14956.769	15.95126775	1	93.8	0.668594403	0	0	NA	NA	NA	NA
EURO	kazakhstan	KAZ	2001	62	1.36	89	0	0	0	0	NA	95	95	35.7	NA	2.03	2917632.4	14942.788	14.83592395	1	93.7	1.006124211	0	0	0	0	0	0
EURO	kazakhstan	KAZ	2002	45	0.99	87	0	0	0	0	NA	95	95	33.9	NA	2.03	2963964.8	15010.919	13.45123922	1	93.7	1.674770995	0	0	0	0	0	0
EURO	kazakhstan	KAZ	2003	61	1.54	95	0	0	0	0	NA	99	99	32.1	NA	2.03	3010297.2	15139.324	13.5003608	1	93.6	2.000414753	0	0	0	0	0	0
EURO	kazakhstan	KAZ	2004	55	1.43	93	0	0	0	0	NA	82	99	30.3	NA	2.03	3056629.6	15294.474	14.03124801	1	93.6	2.650394657	0	2	0	0	0	0
EURO	kazakhstan	KAZ	2005	50	1.3	94	0	0	0	0	NA	98	99	28.6	NA	2.03	3102962	15451.752	11.97550094	1	93.5	2.961707492	0	0	0	0	0	2
EURO	kazakhstan	KAZ	2006	50	1.5	94	0	0	0	0	NA	99	99	26.8	71.9	2.03	3149294.2	15603.072	11.35467289	1	93.4	3.268369051	0	0	0	0	0	0
EURO	kazakhstan	KAZ	2007	54	1.62	96	0	0	0	0	NA	93	94	24.8	72.3	2.03	3195626.4	15755.242	10.75600909	1	93.4	4.02	0	0	0	0	0	0
EURO	kazakhstan	KAZ	2008	65	1.95	97	0	0	0	0	NA	99	99	23	72.4	2.03	3241958.6	15915.966	11.60692366	1	93.3	11	0	0	0	0	0	0
EURO	kazakhstan	KAZ	2009	97	2.93	100	0	0	0	0	NA	98	99	21.1	72.5	2.141	3288290.8	16098.356	11.24904977	2.333333333	93.2	18.2	0	0	0	0	0	0
EURO	kazakhstan	KAZ	2010	112	2.97	99	0	1	0	0	1	99	98	19.3	72.7	2.113	3334623	16310.624	9.716648828	3.666666667	93.2	31.6	17	0	0	0	0	0
EURO	kazakhstan	KAZ	2011	103	2.72	97	0	0	0	0	NA	99	99	17.5	70.24933485	2.137	3377054	16554.305	9.931694459	5	93.1	50.6	21	0	1	17	0	0
EURO	kazakhstan	KAZ	2012	93	2.41	99	0	0	0	0	NA	99	98	16	70.85387227	2.151	3419485	16821.455	9.01824813	4	93.1	53.31566912	0	2	0	21	0	0
EURO	kazakhstan	KAZ	2013	97	2.47	100	0	0	0	0	NA	98	98	14.6	69.75776122	2.031	3461916	17099.546	7.820038281	4	93	54	0	0	0	0	0	2
EURO	kazakhstan	KAZ	2014	98	2.45	100	24	0	0	0	NA	95	95	13.5	68.5	2.15	3504347	17371.621	7.820038281	4	92.9	54.89	0	0	0	0	0	0
EURO	kazakhstan	KAZ	2015	76	1.84	100	10	0	0	0	NA	95	95	12.6	68.3	2.008	3546778	17625.226	7.820038281	4	92.9	54.89	0	0	0	0	0	0
EURO	kazakhstan	KAZ	2016	9	1.15	100	9	0	0	0	NA	95	95	12.6	NA	2.008	3546778	17625.226	7.820038281	4	92.9	54.89	0	0	0	0	0	0
AFRO	kenya	KEN	2000	342	2.3	43	0	0	0	160	NA	82	80	66.5	NA	2.38	699139	31065.82	4.004638376	4	51.8	0.318059714	53	0	NA	NA	NA	NA
AFRO	kenya	KEN	2001	271	1.8	65	1	0	0	10	NA	80	77	64.5	NA	2.38	710690	31863.28	4.004638376	7	52.6	0.619782266	9	0	0	53	0	0
AFRO	kenya	KEN	2002	251	1.7	77	0	0	0	0	NA	84	83	62.2	NA	2.38	722241	32691.98	4.004638376	2	53.5	1.207773885	3	0	0	9	0	0
AFRO	kenya	KEN	2003	302	2	84	0	0	0	0	NA	73	75	59.7	NA	2.38	733792	33551.079	4.004638376	2	54.3	2.941902861	0	0	0	3	0	0
AFRO	kenya	KEN	2004	236	1.6	93	0	0	0	0	NA	73	73	57.2	NA	2.38	745343	34437.46	4.004638376	2	55.2	3.023528042	128	0	0	0	0	0
AFRO	kenya	KEN	2005	250	1.7	94	0	0	0	3	NA	76	70	54.3	NA	2.38	756894	35349.04	3.520957718	2	56	3.101897702	234	0	0	128	0	0
AFRO	kenya	KEN	2006	281	1.9	93	0	2	0	4	1	80	77	51.8	88.6	2.38	790907	36286.015	3.498605917	2	56.8	7.53378972	52	0	0	234	0	0
AFRO	kenya	KEN	2007	392	2.66	85	0	0	0	4	NA	81	76	49.5	91.3	2.38	824920	37250.54	3.393170388	12	57.7	7.95	9	0	2	52	0	0
AFRO	kenya	KEN	2008	327	2.12	85	0	0	0	3	NA	85	85	46.2	93.4	2.38	858933	38244.442	3.644262516	10	58.5	8.67	29	4	0	9	0	0
AFRO	kenya	KEN	2009	464	2.48	83	0	19	0	6	1	84	84	44.3	101.4	2.297	892946	39269.988	5.569403175	1	59.3	10.04	53	8	0	29	0	4
AFRO	kenya	KEN	2010	403	2.3	89	0	0	0	2	NA	83	83	42.4	100.7	2.369	926959	40328.313	5.473097319	12	60	14	4	6	19	53	0	8
AFRO	kenya	KEN	2011	559	3.09	84	0	1	0	3	1	88	88	40.3	98.66491768	2.276	958438.6	41419.954	6.336589896	41	60.8	28	0	9	0	4	0	6
AFRO	kenya	KEN	2012	714	3.86	91	0	0	3	4	NA	83	82	39.2	98.41265941	2.252	989918.2	42542.978	6.47501289	79	61.6	32.1	0	1	1	0	0	9
AFRO	kenya	KEN	2013	632	3.2	80	0	14	0	15	1	76	82	38	99.59591146	2.466	1021397.8	43692.881	6.600445956	79	62.3	39	203	1	0	0	3	1
AFRO	kenya	KEN	2014	723	3.76	89	0	0	0	0	NA	81	81	36.6	99	2.452	1052877.4	44863.583	6.600445956	115	63.1	43.4	6	2	14	203	0	1
AFRO	kenya	KEN	2015	617	3.08	88	30	0	0	0	NA	81	81	35.5	97.4	2.342	1084357	46050.302	6.600445956	115	63.2	43.4	0	0	0	6	0	2
AFRO	kenya	KEN	2016	55	1.46	85	55	0	0	0	NA	81	81	35.5	NA	2.342	1084357	46050.302	6.600445956	115	63.2	43.4	0	0	0	0	0	0
EURO	kyrgyzstan	KGZ	2000	23	1.43	87	0	0	0	0	NA	99	99	41.6	NA	2.296	389558	4954.85	8.678365642	4	78.4	1.041401145	0	0	NA	NA	NA	NA
EURO	kyrgyzstan	KGZ	2001	32	2.16	97	0	0	0	0	NA	99	99	39.8	NA	2.296	374225.8	4998.286	7.738321249	1	79.2	3.002941327	0	0	0	0	0	0
EURO	kyrgyzstan	KGZ	2002	34	2.29	97	0	0	0	0	NA	98	99	38.2	NA	2.296	358893.6	5027.919	8.214424049	2	80	2.99926518	0	0	0	0	0	0
EURO	kyrgyzstan	KGZ	2003	37	2.31	97	0	0	0	0	NA	98	98	36.7	NA	2.296	343561.4	5050.867	8.404111187	1	80.7	3.908766268	0	0	0	0	0	0
EURO	kyrgyzstan	KGZ	2004	39	2.48	95	0	0	0	0	NA	99	98	35.3	NA	2.296	328229.2	5077.515	8.367684004	1.5	81.5	5.090385307	NA	NA	0	0	0	0
EURO	kyrgyzstan	KGZ	2005	35	2.22	97	0	0	0	0	NA	98	98	34.2	NA	2.296	312897	5115.47	8.309566453	2	82.3	10.53380134	0	0	0	NA	0	NA
EURO	kyrgyzstan	KGZ	2006	28	1.7	96	0	0	0	0	NA	92	93	33	90.3	2.296	296619.8	5166.644	8.304438348	3	83	12.306907	0	0	0	0	0	0
EURO	kyrgyzstan	KGZ	2007	37	2.25	95	0	0	0	0	NA	94	94	31.7	88.2	2.296	280342.6	5228.937	8.297143699	1	83.8	14.03	0	0	0	0	0	0
EURO	kyrgyzstan	KGZ	2008	33	2.01	97	0	0	0	0	NA	95	95	30.1	88.8	2.296	264065.4	5301.038	8.254327172	1	84.6	15.7	0	0	0	0	0	0
EURO	kyrgyzstan	KGZ	2009	21	0.61	100	0	0	0	0	NA	95	96	28.4	89.1	2.296	247788.2	5380.31	7.957885125	1	85.3	16	0	0	0	0	0	0
EURO	kyrgyzstan	KGZ	2010	63	4.02	97	0	0	0	0	NA	96	88	26.5	88.4	2.296	231511	5464.567	20.09664763	1	86.1	16.3	461	0	0	0	0	0
EURO	kyrgyzstan	KGZ	2011	65	4.15	100	0	0	0	0	NA	96	94	24.6	91.84155306	2.296	226085.2	5553.827	9.309669631	1	86.9	17.5	21	0	0	461	0	0
EURO	kyrgyzstan	KGZ	2012	56	3.57	98	0	0	0	0	NA	96	94	22.9	87.35673019	2.359	220659.4	5648.23	6.495993981	1.333333333	87.6	19.8	0	2	0	21	0	0
EURO	kyrgyzstan	KGZ	2013	71	4.52	90	0	0	0	0	NA	97	97	21.4	85.67456336	2.391	215233.6	5745.698	5.37454768	1.666666667	88.4	23	0	0	0	0	0	2
EURO	kyrgyzstan	KGZ	2014	39	2.48	85	12	0	0	0	NA	96	95	20.1	83.9	2.382	209807.8	5843.617	5.37454768	2	89.2	28.3	0	0	0	0	0	0
EURO	kyrgyzstan	KGZ	2015	49	3.04	80	23	0	0	0	NA	96	95	19	82.2	2.249	204382	5939.962	5.37454768	2	90	28.3	0	0	0	0	0	0
EURO	kyrgyzstan	KGZ	2016	5	1.65	100	5	0	0	0	NA	96	95	19	NA	2.249	204382	5939.962	5.37454768	2	90	28.3	0	0	0	0	0	0
WPRO	cambodia	KHM	2000	210	3.62	72	0	0	0	0	NA	59	62	80.4	NA	2.12	146085	12197.905	3.263156494	4	41.6	0.04702264	0	0	NA	NA	NA	NA
WPRO	cambodia	KHM	2001	158	2.63	75	0	0	0	0	NA	60	59	74.7	NA	2.12	139674.2	12448.881	3.263156494	7	43.9	0.076956056	0	0	0	0	0	0
WPRO	cambodia	KHM	2002	185	3.3	66	0	0	0	0	NA	54	54	68.3	NA	2.12	133263.4	12681.984	3.343998459	3	46.1	0.226983238	0	0	0	0	0	0
WPRO	cambodia	KHM	2003	161	2.93	66	0	0	0	0	NA	69	69	62.3	NA	2.12	126852.6	12901.217	3.935251886	1	48.4	0.260570198	0	0	0	0	0	0
WPRO	cambodia	KHM	2004	83	1.57	77	0	0	0	0	NA	85	86	57.4	NA	2.12	120441.8	13112.334	3.886113009	1.2	50.6	0.300436644	0	0	0	0	0	0
WPRO	cambodia	KHM	2005	112	2.11	76	0	0	1	1	NA	82	82	53.3	NA	2.12	114031	13320.058	3.354191212	1.4	52.9	0.317321781	0	0	0	0	0	0
WPRO	cambodia	KHM	2006	111	2.13	79	0	0	1	0	NA	80	80	49.8	85	2.12	107620.2	13525.36	3.319794964	1.6	55.1	0.46835672	0	0	0	0	1	0
WPRO	cambodia	KHM	2007	94	1.77	87	0	0	0	0	NA	82	82	46.5	85.7	2.12	101209.4	13728.7	3.331566197	1.8	57.4	0.49	0	0	0	0	1	0
WPRO	cambodia	KHM	2008	76	1.41	83	0	0	0	0	NA	91	91	43.3	85.8	2.12	94798.6	13933.66	2.460453765	2	59.7	0.51	0	0	0	0	0	0
WPRO	cambodia	KHM	2009	68	1.31	79	0	0	0	0	NA	94	95	40	87.3	2.178	88387.8	14144.337	2.495718217	2	61.9	0.53	0	0	0	0	0	0
WPRO	cambodia	KHM	2010	44	0.86	66	0	0	0	0	NA	92	92	36.7	88.7	2.252	81977	14363.586	2.304222693	2	64.2	1.26	0	0	0	0	0	0
WPRO	cambodia	KHM	2011	75	1.46	89	0	0	0	0	NA	94	94	33.6	88.51562269	2.301	80374.2	14593.099	1.837101988	2	66.5	3.1	0	0	0	0	0	0
WPRO	cambodia	KHM	2012	107	2.07	90	0	0	0	0	NA	95	95	30.7	88.69853393	2.207	78771.4	14832.255	1.837101988	2	68.8	4.94	0	0	0	0	0	0
WPRO	cambodia	KHM	2013	73	1.4	80	0	0	0	0	NA	92	77	28.3	87.96984867	2.263	77168.6	15078.564	1.837101988	2	71.1	6.8	0	0	0	0	0	0
WPRO	cambodia	KHM	2014	72	1.37	96	0	0	0	0	NA	97	98	26.3	88.5	2.201	75565.8	15328.136	1.837101988	2	73.4	9	0	0	0	0	0	0
WPRO	cambodia	KHM	2015	84	1.55	99	0	0	0	0	NA	97	98	24.6	87.9	2.179	73963	15577.899	1.837101988	2	75.5	9	0	8	0	0	0	0
WPRO	cambodia	KHM	2016	4	0.39	100	1	0	0	0	NA	97	98	24.6	NA	2.179	73963	15577.899	1.837101988	2	75.5	9	0	3	0	0	0	8
WPRO	republic of korea	KOR	2000	35	0.28	69	0	0	0	0	NA	97	99	5.2	NA	1.66	244178	46206.271	0.878553918	1	93.4	44.7	0	0	NA	NA	NA	NA
WPRO	republic of korea	KOR	2001	25	0.2	96	0	0	0	0	NA	97	99	5.5	NA	1.66	292451.6	46492.324	0.878553918	1	94	56.6	0	0	0	0	0	0
WPRO	republic of korea	KOR	2002	20	0.16	95	0	0	0	0	NA	97	99	5.6	NA	1.66	340725.2	46769.579	0.878553918	1	94.5	59.4	0	0	0	0	0	0
WPRO	republic of korea	KOR	2003	23	0.24	78	0	0	0	1	NA	97	94	5.4	NA	1.66	388998.8	47043.251	0.878553918	1	95.1	65.5	0	0	0	0	0	0
WPRO	republic of korea	KOR	2004	37	0.38	97	0	0	0	0	NA	88	90	5.2	NA	1.66	437272.4	47320.454	0.878553918	1	95.6	72.7	0	0	0	0	0	0
WPRO	republic of korea	KOR	2005	17	0.18	100	0	0	0	0	NA	96	96	4.8	NA	1.66	485546	47605.863	0.878553918	1	96.1	73.5	0	0	0	0	0	0
WPRO	republic of korea	KOR	2006	33	0.37	85	0	0	0	0	NA	98	98	4.5	39.9	1.66	572291.8	47901.643	0.878553918	1	96.6	78.1	0	0	0	0	0	0
WPRO	republic of korea	KOR	2007	26	0.3	81	0	0	0	0	NA	91	91	4.1	39.7	1.66	659037.6	48205.062	0.878553918	1	97.1	78.8	0	0	0	0	0	0
WPRO	republic of korea	KOR	2008	8	0.1	100	0	0	0	0	NA	94	92	3.9	40.6	1.66	745783.4	48509.842	0.878553918	1	97.6	81	0	0	0	0	0	0
WPRO	republic of korea	KOR	2009	20	0.24	85	0	0	0	0	NA	94	95	3.7	41.6	1.716	832529.2	48807.036	0.878553918	1	97.6	81.6	0	0	0	0	0	0
WPRO	republic of korea	KOR	2010	70	0.9	87	0	0	0	0	NA	94	95	3.5	41.3	1.715	919275	49090.041	0.878553918	1	97.6	83.7	0	0	0	0	0	0
WPRO	republic of korea	KOR	2011	32	0.43	69	0	0	0	0	NA	99	98	3.4	38.82426475	1.829	1000884.8	49356.692	0.878553918	1	97.6	83.75912015	0	0	0	0	0	0
WPRO	republic of korea	KOR	2012	95	1.3	88	0	0	0	0	NA	99	99	3.3	37.5674731	1.734	1082494.6	49608.451	0.84136189	1	97.6	84.07	0	0	0	0	0	0
WPRO	republic of korea	KOR	2013	84	1.19	90	0	0	0	0	NA	99	99	3.2	35.38779352	1.822	1164104.4	49846.756	0.84136189	1	97.6	84.77	0	0	0	0	0	0
WPRO	republic of korea	KOR	2014	88	1.28	86	0	0	0	0	NA	99	99	3	36.4	1.849	1245714.2	50074.401	0.84136189	1	97.6	84.33	0	0	0	0	0	0
WPRO	republic of korea	KOR	2015	82	1.19	85	4	0	0	0	NA	99	99	2.9	36.3	1.701	1327324	50293.439	0.84136189	1	97.6	84.33	0	0	0	0	0	0
WPRO	republic of korea	KOR	2016	0	0	0	0	0	0	0	NA	99	99	2.9	NA	1.701	1327324	50293.439	0.84136189	1	97.6	84.33	0	0	0	0	0	0
EMRO	kuwait	KWT	2000	8	1.51	100	0	0	0	0	NA	98	94	10.9	NA	1.67	1127640	1929.47	2.309269958	2	99	6.731395768	4	0	NA	NA	NA	NA
EMRO	kuwait	KWT	2001	7	1.03	86	0	0	0	0	NA	99	99	10.7	NA	1.67	1168777.4	1990.022	2.309269958	2	99	8.551792434	0	0	0	4	0	0
EMRO	kuwait	KWT	2002	8	1.2	75	0	0	0	0	NA	99	99	10.6	NA	1.67	1209914.8	2042.215	2.309269958	1	99	10.24896793	0	0	0	0	0	0
EMRO	kuwait	KWT	2003	13	2.23	100	0	0	0	0	NA	99	99	10.4	NA	1.67	1251052.2	2095.993	2.309269958	3	99	22.40293838	0	0	0	0	0	0
EMRO	kuwait	KWT	2004	13	2.2	100	0	0	0	0	NA	98	98	10.3	NA	1.67	1292189.6	2166.344	2.309269958	2.5	99	22.92711204	2	0	0	0	0	0
EMRO	kuwait	KWT	2005	14	2.37	93	0	0	0	0	NA	99	99	10.1	NA	1.67	1333327	2263.604	2.309269958	2	99	25.92610837	0	0	0	2	0	0
EMRO	kuwait	KWT	2006	10	1.7	70	0	0	0	0	NA	99	99	10	60.8	1.67	1440969	2389.498	2.309269958	1.833333333	99	28.79119795	0	0	0	0	0	0
EMRO	kuwait	KWT	2007	12	2.04	83	0	0	0	0	NA	99	99	9.8	62.1	1.67	1548611	2538.591	2.309269958	1.666666667	99	34.8	0	0	0	0	0	0
EMRO	kuwait	KWT	2008	14	2.24	79	0	0	0	0	NA	99	99	9.7	62	1.67	1656253	2705.29	1.406250636	1.5	99	42	0	0	0	0	0	0
EMRO	kuwait	KWT	2009	25	3.47	72	0	0	0	0	NA	99	99	9.5	63.4	1.691	1763895	2881.243	1.719236715	1.333333333	99	50.8	0	0	0	0	0	0
EMRO	kuwait	KWT	2010	24	3.38	100	0	0	0	0	NA	98	98	9.2	61.5	1.693	1871537	3059.473	2.005629132	1.166666667	99	61.4	0	0	0	0	0	0
EMRO	kuwait	KWT	2011	38	5.26	92	0	0	0	0	NA	99	99	8.9	59.54967372	1.667	2070456.8	3239.181	1.952504606	1	99	65.76907069	0	0	0	0	0	0
EMRO	kuwait	KWT	2012	36	4.91	86	0	0	0	0	NA	98	98	8.5	58.82482914	1.792	2269376.6	3419.581	1.948551282	1	99	70.45	0	0	0	0	0	0
EMRO	kuwait	KWT	2013	39	5.25	90	0	0	0	0	NA	99	99	8.1	59.57989554	1.705	2468296.4	3593.689	1.948551282	1	99	75.46	0	0	0	0	0	0
EMRO	kuwait	KWT	2014	32	4.26	94	0	0	0	0	NA	95	94	7.7	59	1.679	2667216.2	3753.121	1.948551282	1	99	78.7	2	0	0	0	0	0
EMRO	kuwait	KWT	2015	32	4.14	100	0	0	0	0	NA	95	94	7.3	57.5	1.626	2866136	3892.115	1.948551282	1	99	78.7	0	0	0	2	0	0
EMRO	kuwait	KWT	2016	8	5.48	100	4	0	0	0	NA	95	94	7.3	NA	1.626	2866136	3892.115	1.948551282	1	99	78.7	0	0	0	0	0	0
WPRO	lao people's democratic republic	LAO	2000	71	2.96	82	3	0	0	0	NA	51	57	83.2	NA	1.77	21948	5342.879	7.234305973	8	45.5	0.111044032	2	0	NA	NA	NA	NA
WPRO	lao people's democratic republic	LAO	2001	55	2.55	82	0	0	0	0	NA	52	55	80.5	NA	1.77	21632.6	5424.701	7.234305973	1	47.8	0.181664461	0	0	0	2	0	0
WPRO	lao people's democratic republic	LAO	2002	80	3.2	63	0	0	0	0	NA	53	55	77.8	NA	1.77	21317.2	5502.34	7.234305973	1.5	50.1	0.267899241	0	0	0	0	0	0
WPRO	lao people's democratic republic	LAO	2003	73	2.92	64	0	0	0	0	NA	49	52	75.2	NA	1.77	21001.8	5579.003	7.234305973	2	52.3	0.333912466	0	0	0	0	0	0
WPRO	lao people's democratic republic	LAO	2004	75	3	69	0	0	0	0	NA	45	46	72.7	NA	1.77	20686.4	5658.894	7.234305973	1.888888889	54.6	0.36143449	0	2	0	0	0	0
WPRO	lao people's democratic republic	LAO	2005	59	2.36	69	0	0	0	0	NA	49	50	70.2	NA	1.77	20371	5745.012	7.234305973	1.777777778	56.8	0.85035749	0	1	0	0	0	2
WPRO	lao people's democratic republic	LAO	2006	50	1.85	68	0	0	0	1	NA	57	56	67.8	87.9	1.77	20533.8	5838.837	7.234305973	1.666666667	59	1.169893428	0	2	0	0	0	1
WPRO	lao people's democratic republic	LAO	2007	19	0.7	63	0	0	0	0	NA	50	46	65.5	87.2	1.77	20696.6	5939.634	7.234305973	1.555555556	61.2	1.64	11	4	0	0	0	2
WPRO	lao people's democratic republic	LAO	2008	58	2.52	69	0	0	0	0	NA	61	60	63.2	88.7	1.77	20859.4	6045.439	7.234305973	1.444444444	63.3	3.55	0	0	0	11	0	4
WPRO	lao people's democratic republic	LAO	2009	46	1.64	76	0	0	0	0	NA	67	67	61	89	1.767	21022.2	6153.153	7.234305973	1.333333333	65.4	6	0	0	0	0	0	0
WPRO	lao people's democratic republic	LAO	2010	41	1.86	85	0	0	0	0	NA	74	76	59	88.7	1.661	21185	6260.544	7.234305973	1.222222222	67.5	7	0	0	0	0	0	0
WPRO	lao people's democratic republic	LAO	2011	43	1.96	72	0	0	0	0	NA	78	79	57.1	86.7089803	1.687	21396.8	6366.909	7.234305973	1.111111111	69.5	9	21	0	0	0	0	0
WPRO	lao people's democratic republic	LAO	2012	55	2.51	69	0	0	0	0	NA	79	78	55.4	85.54480052	1.662	21608.6	6473.05	7.234305973	1	71.5	10.74767619	0	2	0	21	0	0
WPRO	lao people's democratic republic	LAO	2013	48	2.19	60	0	0	0	0	NA	87	86	53.7	83.65845439	1.724	21820.4	6579.985	7.234305973	1	73.5	12.5	0	0	0	0	0	2
WPRO	lao people's democratic republic	LAO	2014	28	1.28	57	0	0	0	0	NA	88	88	52.3	84.3	1.723	22032.2	6689.3	7.234305973	1	75.5	14.26	0	0	0	0	0	0
WPRO	lao people's democratic republic	LAO	2015	85	3.44	52	20	0	8	0	NA	88	88	50.7	84.5	1.7	22244	6802.023	7.234305973	1	75.7	14.26	0	2	0	0	0	0
WPRO	lao people's democratic republic	LAO	2016	27	5.68	81	14	0	3	0	NA	88	88	50.7	NA	1.7	22244	6802.023	7.234305973	1	75.7	14.26	0	0	0	0	8	2
EMRO	lebanon	LBN	2000	13	1.48	85	1	0	0	0	NA	83	83	17.1	NA	2.67	692913	3235.38	4.371623339	12	85.7	7.952743736	0	0	NA	NA	NA	NA
EMRO	lebanon	LBN	2001	14	1.6	57	0	0	0	0	NA	80	80	16.1	NA	2.67	705687.2	3359.875	4.371623339	5	86.9	6.783219775	0	0	0	0	0	0
EMRO	lebanon	LBN	2002	16	1.83	81	0	0	0	0	NA	77	77	15.1	NA	2.67	718461.4	3522.842	4.371623339	8	88.1	7	0	0	0	0	0	0
EMRO	lebanon	LBN	2003	20	2.17	75	0	1	0	0	1	74	74	14.1	NA	2.67	731235.6	3701.464	4.371623339	5	89.3	8	0	0	0	0	0	0
EMRO	lebanon	LBN	2004	14	1.09	79	0	0	0	0	NA	75	74	13.1	NA	2.67	744009.8	3863.271	4.371623339	2	90.5	9	0	0	1	0	0	0
EMRO	lebanon	LBN	2005	13	1.02	92	0	0	0	0	NA	77	74	12.1	NA	2.67	756784	3986.865	4.371623339	17	91.7	10.14	0	0	0	0	0	0
EMRO	lebanon	LBN	2006	15	1.17	53	0	0	0	0	NA	78	75	11.2	80.5	2.67	769558.2	4057.041	4.371623339	7	92.9	15	0	0	0	0	0	0
EMRO	lebanon	LBN	2007	23	1.9	65	0	0	0	0	NA	80	75	10.4	92.4	2.67	782332.4	4085.426	4.371623339	18	94.1	18.74	0	0	0	0	0	0
EMRO	lebanon	LBN	2008	18	1.62	78	0	0	0	1	NA	81	75	9.7	95.7	2.67	795106.6	4109.389	4.371623339	58	95.3	22.53	0	0	0	0	0	0
EMRO	lebanon	LBN	2009	8	0.74	50	0	0	0	0	NA	81	75	9.2	93.5	2.606	807880.8	4181.742	3.061039001	14	96.5	30.14	0	0	0	0	0	0
EMRO	lebanon	LBN	2010	19	1.69	47	0	0	0	0	NA	81	75	8.7	90.9	2.639	820655	4337.156	3.271066358	5	97.7	43.68	0	0	0	0	0	0
EMRO	lebanon	LBN	2011	22	1.97	45	0	0	0	0	NA	81	75	8.3	87.71684402	2.597	1056079.2	4591.698	3.522349125	10	99	52	0	0	0	0	0	0
EMRO	lebanon	LBN	2012	24	2.17	50	0	0	0	0	NA	81	75	7.9	85.83546238	2.459	1291503.4	4924.257	4.168868517	15	99	61.24978572	0	0	0	0	0	0
EMRO	lebanon	LBN	2013	33	3	50	0	0	0	0	NA	81	75	7.6	86.3235768	2.575	1526927.6	5286.99	4.680293323	121	99	70.5	0	0	0	0	0	0
EMRO	lebanon	LBN	2014	50	4.57	70	0	0	0	0	NA	81	75	7.3	86.9	2.62	1762351.8	5612.096	4.680293323	204	99	74.7	0	0	0	0	0	0
EMRO	lebanon	LBN	2015	112	10.1	86	8	0	0	0	NA	81	75	7.1	88.1	2.623	1997776	5850.743	4.680293323	204	99	74.7	0	0	0	0	0	0
EMRO	lebanon	LBN	2016	12	5.73	92	7	0	0	0	NA	81	75	7.1	NA	2.623	1997776	5850.743	4.680293323	204	99	74.7	0	0	0	0	0	0
AFRO	liberia	LBR	2000	53	2.5	68	0	0	0	15	NA	46	56	123	NA	2.148	151868	2891.968	2.839058863	1	62.4	0.017702706	1	0	NA	NA	NA	NA
AFRO	liberia	LBR	2001	76	3.6	86	0	0	0	4	NA	42	54	115.6	NA	2.148	138932	2998.77	2.839058863	3	63.3	0.033812227	0	0	0	1	0	0
AFRO	liberia	LBR	2002	48	2.3	88	0	0	0	0	NA	39	51	108.2	NA	2.148	125996	3070.673	2.839058863	3	64.2	0.032713307	0	0	0	0	0	0
AFRO	liberia	LBR	2003	12	0.5	92	0	0	0	0	NA	35	49	101	NA	2.148	113060	3124.222	2.839058863	2	65	0.031868935	1	0	0	0	0	0
AFRO	liberia	LBR	2004	15	0.7	87	0	0	0	0	NA	31	47	94	NA	2.148	100124	3184.643	2.839058863	1.8	65.9	0.031011185	24	0	0	1	0	0
AFRO	liberia	LBR	2005	56	2.5	86	0	0	0	0	NA	60	66	87.6	NA	2.148	87188	3269.786	2.839058863	1.6	66.8	0.204466317	0	0	0	24	0	0
AFRO	liberia	LBR	2006	68	3.1	94	0	0	0	0	NA	60	66	81.9	99	2.148	89576.2	3384.804	2.839058863	1.4	67.6	0.377921449	0	0	0	0	0	0
AFRO	liberia	LBR	2007	57	3.35	98	0	0	0	0	NA	65	67	76.9	92.9	2.148	91964.4	3522.337	2.839058863	1.2	68.5	0.551376581	0	0	0	0	0	0
AFRO	liberia	LBR	2008	53	2.94	91	0	0	0	0	NA	75	79	72.5	91	2.148	94352.6	3672.782	4.819324347	1	69.4	0.53	1	0	0	0	0	0
AFRO	liberia	LBR	2009	59	2.67	100	0	11	0	0	1	81	84	68.6	91.8	2.148	96740.8	3821.498	3.794381176	1	70.3	2	79	1	0	1	0	0
AFRO	liberia	LBR	2010	50	2.34	88	0	2	0	0	1	70	71	65.2	91.7	2.148	99129	3957.99	3.259230064	1	71.1	2.3	1	0	11	79	0	1
AFRO	liberia	LBR	2011	55	2.59	87	0	0	0	0	NA	77	77	62.1	93.95540679	2.159	102059	4079.574	4.047702644	1	72	2.5	39	0	2	1	0	0
AFRO	liberia	LBR	2012	56	2.55	98	0	0	0	0	NA	80	80	59.4	93.31499618	2.131	104989	4190.155	3.307678629	1	72.9	2.6	0	0	0	39	0	0
AFRO	liberia	LBR	2013	50	2.21	100	0	0	0	0	NA	76	75	56.9	95.12270307	2.048	107919	4293.692	3.307678629	1	73.8	3.2	0	0	0	0	0	0
AFRO	liberia	LBR	2014	23	0.99	96	0	0	0	0	NA	50	49	54.7	94.3	2.014	110849	4396.554	3.307678629	1	74.7	5.41	0	1	0	0	0	0
AFRO	liberia	LBR	2015	22	0.9	95	0	0	0	0	NA	50	49	52.8	97.3	1.963	113779	4503.438	3.307678629	1	75.6	5.41	0	7	0	0	0	1
AFRO	liberia	LBR	2016	4	0.87	75	1	0	0	0	NA	50	49	52.8	NA	1.963	113779	4503.438	3.307678629	1	75.6	5.41	0	0	0	0	0	7
SEARO	sri lanka	LKA	2000	97	1.75	86	0	0	0	0	NA	99	99	14	NA	2.45	40132	18783.745	6.717270446	68	79.7	0.647410011	0	0	NA	NA	NA	NA
SEARO	sri lanka	LKA	2001	126	2.28	81	0	0	0	0	NA	98	98	13.6	NA	2.45	40010.8	18914.866	6.717270446	36	80.8	0.793821864	0	0	0	0	0	0
SEARO	sri lanka	LKA	2002	78	1.41	85	0	0	0	0	NA	98	98	13.2	NA	2.45	39889.6	19061.066	6.717270446	3	82	1.050422706	0	0	0	0	0	0
SEARO	sri lanka	LKA	2003	94	1.68	87	0	0	0	0	NA	99	98	13	NA	2.45	39768.4	19217.032	6.717270446	9	83.1	1.458580228	0	0	0	0	0	0
SEARO	sri lanka	LKA	2004	99	1.91	85	0	0	0	0	NA	97	97	15.3	NA	2.45	39647.2	19374.281	6.976539877	33	84.2	1.44615998	0	0	0	0	0	0
SEARO	sri lanka	LKA	2005	108	2.08	80	0	0	0	0	NA	99	99	12.1	NA	2.45	39526	19526.406	6.119904722	133	85.4	1.792046794	0	0	0	0	0	0
SEARO	sri lanka	LKA	2006	125	2.36	78	0	0	0	0	NA	98	98	11.4	92.4	2.45	39412.6	19672.418	10.15515286	217	86.5	2.537566129	0	0	0	0	0	0
SEARO	sri lanka	LKA	2007	87	1.64	87	0	0	0	0	NA	98	98	10.7	93.1	2.45	39299.2	19813.816	8.191346707	132	87.6	3.88	0	0	0	0	0	0
SEARO	sri lanka	LKA	2008	106	1.91	82	0	0	0	0	NA	98	98	10.2	95.6	2.45	39185.8	19949.553	9.788588491	101	88.8	5.8	0	0	0	0	0	0
SEARO	sri lanka	LKA	2009	77	1.39	74	2	0	0	0	NA	97	97	9.7	96.7	2.571	39072.4	20078.873	5.33452081	38	89.9	8.78	0	0	0	0	0	0
SEARO	sri lanka	LKA	2010	81	1.84	80	0	0	0	0	NA	99	99	9.4	95.7	2.621	38959	20201.312	3.675553365	3	91.1	12	0	0	0	0	0	0
SEARO	sri lanka	LKA	2011	88	2.02	86	0	0	0	0	NA	99	99	9.1	93.07669601	2.407	38908.4	20315.673	3.479324475	3.5	92.2	15	0	0	0	0	0	0
SEARO	sri lanka	LKA	2012	75	1.73	77	0	0	0	0	NA	99	99	8.9	92.21579551	2.145	38857.8	20421.862	3.183714082	4	93.3	18.2854	0	0	0	0	0	0
SEARO	sri lanka	LKA	2013	103	2.39	80	0	0	0	0	NA	99	99	8.7	92.9451676	2.23	38807.2	20521.959	2.79079862	14	94.5	21.9	0	0	0	0	0	0
SEARO	sri lanka	LKA	2014	85	1.98	74	0	0	0	0	NA	99	99	8.6	92.6	2.197	38756.6	20618.991	2.79079862	16	95.6	25.8	0	0	0	0	0	0
SEARO	sri lanka	LKA	2015	70	1.61	84	0	0	0	0	NA	99	99	8.4	90.6	2.188	38706	20715.01	2.79079862	16	95.6	25.8	0	0	0	0	0	0
SEARO	sri lanka	LKA	2016	12	1.46	67	9	0	0	0	NA	99	99	8.4	NA	2.188	38706	20715.01	2.79079862	16	95.6	25.8	0	0	0	0	0	0
AFRO	lesotho	LSO	2000	9	0.8	56	0	0	0	1	NA	83	82	84.1	NA	1.864	6167	1856.225	45.76169966	1	79	0.21180607	0	0	NA	NA	NA	NA
AFRO	lesotho	LSO	2001	11	1	91	1	0	0	0	NA	78	78	85.2	NA	1.864	6191.6	1871.489	45.76169966	1	79.1	0.261150063	0	0	0	0	0	0
AFRO	lesotho	LSO	2002	15	1.4	87	0	0	0	0	NA	84	84	86.3	NA	1.864	6216.2	1885.488	45.76169966	1	79.3	1.083943137	0	0	0	0	0	0
AFRO	lesotho	LSO	2003	13	1.2	100	0	0	0	0	NA	90	90	87.3	NA	1.864	6240.8	1898.778	45.76169966	1	79.5	1.53249659	0	0	0	0	0	0
AFRO	lesotho	LSO	2004	10	0.9	100	0	0	0	0	NA	90	89	87.9	NA	1.864	6265.4	1912.042	45.76169966	1	79.7	2.175524339	0	0	0	0	0	0
AFRO	lesotho	LSO	2005	23	2.6	87	0	0	0	0	NA	89	88	88.1	NA	1.864	6290	1925.844	45.76169966	1	79.9	2.580245484	0	0	0	0	0	0
AFRO	lesotho	LSO	2006	16	1.6	94	0	0	0	0	NA	89	88	87.5	NA	1.864	6314.8	1940.345	45.76169966	1	80.1	2.979708187	0	0	0	0	0	0
AFRO	lesotho	LSO	2007	12	1.2	100	0	0	0	0	NA	88	87	84.3	81.2	1.864	6339.6	1955.656	45.76169966	1	80.3	3.44543126	0	0	0	0	0	0
AFRO	lesotho	LSO	2008	14	1.4	93	0	0	0	0	NA	88	86	84.5	81.7	1.864	6364.4	1972.194	38.13002643	1	80.5	3.58	0	0	0	0	0	0
AFRO	lesotho	LSO	2009	18	1.8	100	0	0	0	0	NA	91	89	78.8	81.8	1.864	6389.2	1990.413	36.33397709	1	80.7	3.72	0	0	0	0	0	0
AFRO	lesotho	LSO	2010	11	1.38	91	0	0	0	0	NA	93	92	75.2	82.2	1.864	6414	2010.586	38.03036555	1	80.8	3.86	0	0	0	0	0	0
AFRO	lesotho	LSO	2011	14	1.75	100	0	0	0	0	NA	96	95	71.9	80.35740418	1.864	6445.6	2032.95	38.03036555	1	81	4.2248	0	0	0	0	0	0
AFRO	lesotho	LSO	2012	12	1.51	83	0	0	0	0	NA	96	95	72.3	78.95328568	1.864	6477.2	2057.331	38.03036555	1	81.2	4.58961763	0	0	0	0	0	0
AFRO	lesotho	LSO	2013	13	1.51	80	0	0	0	1	NA	96	95	71.9	79.36772268	1.84	6508.8	2083.061	38.03036555	1	81.4	5	0	0	0	0	0	0
AFRO	lesotho	LSO	2014	22	2.78	100	0	0	0	0	NA	96	95	70.5	78.6	1.839	6540.4	2109.197	38.03036555	1	81.6	11	0	0	0	0	0	0
AFRO	lesotho	LSO	2015	13	1.62	100	0	0	0	0	NA	96	95	69.2	79.9	1.891	6572	2135.022	38.03036555	1	81.8	11	0	0	0	0	0	0
AFRO	lesotho	LSO	2016	0	0	0	0	0	0	0	NA	96	95	69.2	NA	1.891	6572	2135.022	38.03036555	1	81.8	11	0	0	0	0	0	0
EURO	lithuania	LTU	2000	10	1.35	70	0	0	0	0	NA	94	92	9.6	NA	1.67	214311	3486.373	10.29022947	NA	91	6.427067495	0	0	NA	NA	NA	NA
EURO	lithuania	LTU	2001	10	1.3	70	0	0	0	0	NA	95	97	9.2	NA	1.67	211690.6	3458.923	10.29022947	NA	91.4	7.179356994	0	0	0	0	0	0
EURO	lithuania	LTU	2002	11	1.3	50	0	0	0	0	NA	95	97	8.9	NA	1.67	209070.2	3432.663	10.29022947	NA	91.8	17.69	0	0	0	0	0	0
EURO	lithuania	LTU	2003	9	1.4	89	0	0	0	0	NA	94	91	8.7	NA	1.67	206449.8	3406.03	10.29022947	NA	92.2	25.91	0	0	0	0	0	0
EURO	lithuania	LTU	2004	11	1.79	73	0	0	0	0	NA	94	90	8.4	NA	1.67	203829.4	3376.761	10.29022947	NA	92.6	31.23	0	0	0	0	0	0
EURO	lithuania	LTU	2005	8	1.3	88	0	0	0	0	NA	94	93	8.1	NA	1.67	201209	3343.268	11.31806125	NA	93	36.22	0	0	0	0	0	0
EURO	lithuania	LTU	2006	13	2.36	46	0	0	0	0	NA	94	94	7.7	49.7	1.67	193121.6	3305.529	8.892130125	NA	93.4	43.9	0	0	0	0	0	0
EURO	lithuania	LTU	2007	13	2.36	62	0	0	0	0	NA	95	95	7.2	49	1.67	185034.2	3264.304	8.683146045	NA	93.8	49.9	0	0	0	0	0	0
EURO	lithuania	LTU	2008	9	1.63	67	0	0	0	0	NA	96	96	6.7	48.7	1.67	176946.8	3219.802	9.480452135	NA	94.2	55.22	0	0	0	0	0	0
EURO	lithuania	LTU	2009	9	1.63	100	0	0	0	0	NA	98	98	6.1	48	1.675	168859.4	3172.436	8.123861813	NA	94.6	59.76	0	0	0	0	0	0
EURO	lithuania	LTU	2010	10	2.06	100	0	0	0	0	NA	95	95	5.6	47.8	1.713	160772	3122.835	7.137137656	NA	95	62.12	14	0	0	0	0	0
EURO	lithuania	LTU	2011	10	2.1	100	0	0	0	0	NA	92	92	5	45.31687804	1.76	155824.8	3070.593	6.993868122	NA	95.4	63.6399774	0	0	0	14	0	0
EURO	lithuania	LTU	2012	10	2.13	80	0	0	0	0	NA	93	93	4.5	44.16538771	1.741	150877.6	3016.496	6.795768468	NA	95.8	67.22998933	0	0	0	0	0	0
EURO	lithuania	LTU	2013	11	2.37	100	0	0	0	0	NA	93	93	4	43.02164707	1.784	145930.4	2963.81	6.762416607	NA	96.2	68.4529	0	0	0	0	0	0
EURO	lithuania	LTU	2014	7	1.52	100	0	0	0	0	NA	93	93	3.6	43.2	1.797	140983.2	2916.798	6.762416607	NA	96.6	72.13	0	0	0	0	0	0
EURO	lithuania	LTU	2015	10	2.14	80	0	0	0	0	NA	93	93	3.3	43	1.674	136036	2878.405	6.762416607	NA	96.6	72.13	0	0	0	0	0	0
EURO	lithuania	LTU	2016	0	0	0	0	0	0	0	NA	93	93	3.3	NA	1.674	136036	2878.405	6.762416607	NA	96.6	72.13	0	0	0	0	0	0
EURO	luxembourg	LUX	2000	NA	NA	NA	NA	0	0	NA	NA	99	99	3.9	NA	NA	139750	436.107	0.917197686	NA	100	22.88732797	0	0	NA	NA	NA	NA
EURO	luxembourg	LUX	2001	NA	NA	NA	NA	NA	NA	NA	NA	99	99	3.7	NA	NA	141923.6	440.198	2.044817864	NA	100	36.16342251	NA	NA	0	0	0	0
EURO	luxembourg	LUX	2002	NA	NA	NA	NA	NA	NA	NA	NA	99	99	3.4	NA	NA	144097.2	443.729	1.352801652	NA	100	39.84	NA	NA	NA	NA	NA	NA
EURO	luxembourg	LUX	2003	NA	NA	NA	NA	NA	NA	NA	NA	98	99	3.3	NA	NA	146270.8	447.321	0.671146945	NA	100	54.55	NA	NA	NA	NA	NA	NA
EURO	luxembourg	LUX	2004	NA	NA	NA	NA	NA	NA	NA	NA	99	99	3	NA	NA	148444.4	451.826	0.442920797	NA	100	65.88	NA	NA	NA	NA	NA	NA
EURO	luxembourg	LUX	2005	NA	NA	NA	NA	NA	NA	NA	NA	99	99	2.8	NA	NA	150618	457.847	0.873654299	NA	100	70	NA	NA	NA	NA	NA	NA
EURO	luxembourg	LUX	2006	NA	NA	NA	NA	NA	NA	NA	NA	99	99	2.6	NA	NA	153122.8	465.546	1.501472516	NA	100	72.51	NA	NA	NA	NA	NA	NA
EURO	luxembourg	LUX	2007	NA	NA	NA	NA	NA	NA	NA	NA	99	96	2.4	28.1	NA	155627.6	474.705	1.469680491	NA	100	78.92	NA	NA	NA	NA	NA	NA
EURO	luxembourg	LUX	2008	NA	NA	NA	NA	NA	NA	NA	NA	99	96	2.2	27.9	NA	158132.4	485.079	1.64166547	NA	100	82.23	NA	NA	NA	NA	NA	NA
EURO	luxembourg	LUX	2009	NA	NA	NA	NA	0	0	NA	NA	99	96	2	27.6	NA	160637.2	496.257	1.003782252	NA	100	87.31	0	0	NA	NA	NA	NA
EURO	luxembourg	LUX	2010	NA	NA	NA	NA	0	0	NA	NA	99	96	1.9	27.3	NA	163142	507.889	1.968949664	NA	100	90.62	0	0	0	0	0	0
EURO	luxembourg	LUX	2011	NA	NA	NA	NA	0	0	NA	NA	99	96	1.8	26.05602164	NA	180378.6	519.981	0.787230041	NA	100	90.02985856	0	0	0	0	0	0
EURO	luxembourg	LUX	2012	NA	NA	NA	NA	0	0	NA	NA	99	99	1.6	25.46429256	NA	197615.2	532.479	0.489295519	NA	100	91.94992374	0	0	0	0	0	0
EURO	luxembourg	LUX	2013	NA	0	0	0	0	0	0	NA	99	99	1.6	23.28864495	NA	214851.8	544.885	0.191360997	NA	100	93.7765	0	0	0	0	0	0
EURO	luxembourg	LUX	2014	NA	0	0	0	0	0	0	NA	99	99	1.6	24.6	NA	232088.4	556.573	0.191360997	NA	100	94.67	0	0	0	0	0	0
EURO	luxembourg	LUX	2015	NA	0	0	0	0	0	0	NA	99	99	1.5	22.2	NA	249325	567.11	0.191360997	NA	100	94.67	0	0	0	0	0	0
EURO	luxembourg	LUX	2016	NA	0	0	0	0	0	0	NA	99	99	1.5	NA	NA	249325	567.11	0.191360997	NA	100	94.67	0	0	0	0	0	0
EURO	latvia	LVA	2000	7	1.54	86	0	0	0	0	NA	96	96	14.5	NA	1.7	430178	2371.481	10.0359227	3	98.3	6.319062083	0	0	NA	NA	NA	NA
EURO	latvia	LVA	2001	6	1.29	83	0	0	0	0	NA	97	97	13.6	NA	1.7	419487.4	2345.145	9.337788752	2.714285714	98.3	7.219345808	0	0	0	0	0	0
EURO	latvia	LVA	2002	3	0.64	100	0	0	0	0	NA	97	98	12.8	NA	1.7	408796.8	2316.731	9.235040852	2.428571429	98.3	21.94	0	0	0	0	0	0
EURO	latvia	LVA	2003	4	1.12	100	0	0	0	0	NA	98	98	12.2	NA	1.7	398106.2	2286.946	8.829520321	2.142857143	98.4	26.98	0	0	0	0	0	0
EURO	latvia	LVA	2004	3	0.88	100	0	0	0	0	NA	99	99	11.4	NA	1.7	387415.6	2256.935	8.017196665	1.857142857	98.5	38.58	0	0	0	0	0	0
EURO	latvia	LVA	2005	2	0.59	100	0	0	0	0	NA	99	99	10.7	NA	1.7	376725	2227.559	5.656415835	1.571428571	98.6	46	0	0	0	0	0	0
EURO	latvia	LVA	2006	3	0.92	100	0	0	0	0	NA	96	96	10.1	56.2	1.7	364137.2	2199.105	5.825174676	1.285714286	98.6	53.63	0	0	0	0	0	0
EURO	latvia	LVA	2007	3	0.92	67	0	0	0	0	NA	94	94	9.6	56.7	1.7	351549.4	2171.378	4.337479933	1	98.7	59.17	0	0	0	0	0	0
EURO	latvia	LVA	2008	1	0.31	100	0	0	0	0	NA	94	94	9.1	54.5	1.7	338961.6	2144.215	4.62993708	1	98.8	63.41	0	0	0	0	0	0
EURO	latvia	LVA	2009	4	1.22	100	0	0	0	0	NA	94	94	8.6	54.6	1.774	326373.8	2117.307	5.11282054	1	98.9	66.84	0	0	0	0	0	0
EURO	latvia	LVA	2010	5	1.66	100	0	0	0	0	NA	92	92	8.2	55.4	1.827	313786	2090.519	3.348450791	1	98.9	68.42	14	0	0	0	0	0
EURO	latvia	LVA	2011	1	0.33	100	0	0	0	0	NA	92	92	7.8	54.21103835	1.793	303654	2063.661	3.357289607	1	99	69.74995456	0	0	0	14	0	0
EURO	latvia	LVA	2012	2	0.66	100	0	0	0	0	NA	91	91	7.6	51.8565829	1.774	293522	2037.09	4.78690032	1	99.1	73.11994377	0	0	0	0	0	0
EURO	latvia	LVA	2013	2	0.66	100	0	0	0	0	NA	94	94	7.4	47.89987469	1.772	283390	2011.857	3.454321953	1	99.2	75.2344	0	0	0	0	0	0
EURO	latvia	LVA	2014	1	0.32	100	0	0	0	0	NA	92	92	7.2	48	1.745	273258	1989.354	3.454321953	1	99.3	75.83	0	0	0	0	0	0
EURO	latvia	LVA	2015	0	0	0	0	0	0	0	NA	92	92	6.9	48.6	1.695	263126	1970.503	3.454321953	1	99.3	75.83	0	0	0	0	0	0
EURO	latvia	LVA	2016	0	0	0	0	0	0	0	NA	92	92	6.9	NA	1.695	263126	1970.503	3.454321953	1	99.3	75.83	0	0	0	0	0	0
EMRO	morocco	MAR	2000	74	0.73	45	0	0	0	0	NA	95	95	42.2	NA	1.82	53034	28950.553	1.605705416	5	78.3	0.693791245	0	0	NA	NA	NA	NA
EMRO	morocco	MAR	2001	198	1.97	89	0	0	0	0	NA	96	93	40.5	NA	1.82	53303	29250.983	1.871048831	5	78.8	1.371438101	1	0	0	0	0	0
EMRO	morocco	MAR	2002	164	1.71	84	0	0	0	0	NA	94	94	38.9	NA	1.82	53572	29535.591	1.576176239	5	79.3	2.373253192	0	0	0	1	0	0
EMRO	morocco	MAR	2003	144	1.43	82	0	0	0	0	NA	91	91	37.4	NA	1.82	53841	29812.685	1.723733687	5	79.8	3.353366681	0	0	0	0	0	0
EMRO	morocco	MAR	2004	120	1.24	83	0	0	0	0	NA	97	97	35.9	NA	1.82	54110	30093.109	1.574232428	5.25	80.3	11.60793477	0	0	0	0	0	0
EMRO	morocco	MAR	2005	115	1.18	80	0	0	0	0	NA	98	98	34.5	NA	1.82	54379	30385.479	1.556823476	5.5	80.8	15.08444452	0	0	0	0	0	0
EMRO	morocco	MAR	2006	144	1.49	78	0	0	0	0	NA	97	97	33.2	76.5	1.82	57685	30691.434	1.638422144	5.75	81.4	19.77119157	0	0	0	0	0	0
EMRO	morocco	MAR	2007	137	1.4	85	0	0	0	0	NA	95	95	31.9	76	1.82	60991	31011.322	1.685846513	6	81.9	21.5	0	0	0	0	0	0
EMRO	morocco	MAR	2008	126	1.27	83	0	0	0	0	NA	99	99	30.7	75.8	1.82	64297	31350.544	1.376184532	4.75	82.5	33.1	0	0	0	0	0	0
EMRO	morocco	MAR	2009	115	1.18	74	0	0	0	0	NA	99	99	29.6	77.1	1.856	67603	31714.958	1.381225892	3.5	83	41.3	0	0	0	0	0	0
EMRO	morocco	MAR	2010	100	1.1	78	0	0	0	0	NA	99	99	28.5	77	1.861	70909	32107.739	1.42530456	2.25	83.5	52	0	0	0	0	0	0
EMRO	morocco	MAR	2011	76	0.84	80	0	0	0	0	NA	99	98	27.4	76.25614882	1.887	74429.4	32531.964	1.384673516	1	84	46.1074826	0	0	0	0	0	0
EMRO	morocco	MAR	2012	81	0.89	81	0	0	0	0	NA	99	99	26.4	76.12890925	1.867	77949.8	32984.19	1.191908793	1	84.6	55.41605319	0	0	0	0	0	0
EMRO	morocco	MAR	2013	106	1.16	70	0	0	0	0	NA	99	99	25.5	74.34212499	1.897	81470.2	33452.686	1.323338905	1	85.1	56	0	0	0	0	0	0
EMRO	morocco	MAR	2014	103	1.12	71	0	0	0	0	NA	99	99	24.6	74.4	1.915	84990.6	33921.203	1.323338905	1	85.3	56.8	0	0	0	0	0	0
EMRO	morocco	MAR	2015	77	0.82	66	17	0	0	0	NA	99	99	23.7	74.6	2.002	88511	34377.511	1.323338905	1	85.4	56.8	0	0	0	0	0	0
EMRO	morocco	MAR	2016	8	0.45	63	5	0	0	0	NA	99	99	23.7	NA	2.002	88511	34377.511	1.323338905	1	85.4	56.8	0	0	0	0	0	0
EURO	monaco	MCO	2000	NA	NA	NA	NA	0	0	NA	NA	99	99	4.2	NA	NA	21787	32.081	3.089661991	NA	100	42.18486345	0	0	NA	NA	NA	NA
EURO	monaco	MCO	2001	NA	NA	NA	NA	NA	NA	NA	NA	99	99	4.1	NA	NA	21692	32.364	3.089661991	NA	100	46.64614236	NA	NA	0	0	0	0
EURO	monaco	MCO	2002	NA	NA	NA	NA	NA	NA	NA	NA	99	99	3.9	NA	NA	21597	32.648	3.059394805	NA	100	48.04711717	NA	NA	NA	NA	NA	NA
EURO	monaco	MCO	2003	NA	NA	NA	NA	NA	NA	NA	NA	99	99	3.8	NA	NA	21502	32.96	3.029127619	NA	100	49.49116892	NA	NA	NA	NA	NA	NA
EURO	monaco	MCO	2004	NA	NA	NA	NA	NA	NA	NA	NA	99	99	3.7	NA	NA	21407	33.339	2.998860433	NA	100	52.49019668	NA	NA	NA	NA	NA	NA
EURO	monaco	MCO	2005	NA	NA	NA	NA	NA	NA	NA	NA	99	99	3.7	NA	NA	21312	33.808	2.957879792	NA	100	55.46482606	NA	NA	NA	NA	NA	NA
EURO	monaco	MCO	2006	NA	NA	NA	NA	NA	NA	NA	NA	99	99	3.6	NA	NA	21276	34.384	2.909598766	NA	100	61.47603971	NA	NA	NA	NA	NA	NA
EURO	monaco	MCO	2007	NA	NA	NA	NA	NA	NA	NA	NA	99	99	3.5	NA	NA	21240	35.046	0	NA	100	64.3776824	NA	NA	NA	NA	NA	NA
EURO	monaco	MCO	2008	NA	NA	NA	NA	NA	NA	NA	NA	99	99	3.4	NA	NA	21204	35.731	0	NA	100	67.25	NA	NA	NA	NA	NA	NA
EURO	monaco	MCO	2009	NA	NA	NA	NA	0	0	NA	NA	99	99	3.3	NA	NA	21168	36.351	0	NA	100	70.1	0	0	NA	NA	NA	NA
EURO	monaco	MCO	2010	NA	NA	NA	NA	0	0	NA	NA	99	99	3.2	NA	NA	21132	36.845	0	NA	100	75	0	0	0	0	0	0
EURO	monaco	MCO	2011	NA	NA	NA	NA	0	0	NA	NA	99	99	3.2	NA	NA	21114	37.189	0	NA	100	80.3	0	0	0	0	0	0
EURO	monaco	MCO	2012	NA	NA	NA	NA	0	0	NA	NA	99	99	3.1	NA	NA	21096	37.404	0	NA	100	87	0	0	0	0	0	0
EURO	monaco	MCO	2013	NA	0	0	0	0	0	0	NA	99	99	3	NA	NA	21078	37.528	0	NA	100	90.7	0	0	0	0	0	0
EURO	monaco	MCO	2014	NA	0	0	0	0	0	0	NA	99	99	2.9	NA	NA	21060	37.623	0	NA	100	92.4	0	0	0	0	0	0
EURO	monaco	MCO	2015	NA	0	0	0	0	0	0	NA	99	99	2.8	NA	NA	21042	37.731	0	NA	100	92.4	0	0	0	0	0	0
EURO	monaco	MCO	2016	NA	0	0	0	0	0	0	NA	99	99	2.8	NA	NA	21042	37.731	0	NA	100	92.4	0	0	0	0	0	0
AFRO	madagascar	MDG	2000	22	0.3	68	0	0	0	NA	NA	57	58	69.7	NA	1.63	23541	15744.811	0.731843237	5	38	0.196394691	0	0	NA	NA	NA	NA
AFRO	madagascar	MDG	2001	29	0.4	69	6	0	1	NA	NA	60	60	66.2	NA	1.63	24044.4	16235.767	0.731843237	5	38.8	0.222511586	0	0	0	0	0	0
AFRO	madagascar	MDG	2002	57	0.8	25	0	0	4	0	NA	62	61	62.9	NA	1.63	24547.8	16736.029	0.731843237	5	39.6	0.339720155	0	0	0	0	1	0
AFRO	madagascar	MDG	2003	145	1.7	77	0	0	0	12	NA	66	65	59.7	NA	1.63	25051.2	17245.275	0.731843237	4	40.4	0.423252419	0	0	0	0	4	0
AFRO	madagascar	MDG	2004	116	1.7	81	0	0	0	1	NA	78	74	56.5	NA	1.63	25554.6	17763.367	0.731843237	3	41.2	0.525353655	0	0	0	0	0	0
AFRO	madagascar	MDG	2005	174	2.4	87	0	0	3	0	NA	85	80	53.5	NA	1.63	26058	18290.394	1.782356356	2	42.1	0.567721802	0	0	0	0	0	0
AFRO	madagascar	MDG	2006	175	2.4	93	0	0	0	0	NA	85	83	50.6	NA	1.63	26627.4	18826.129	4.631861064	1	43.1	0.607552239	0	0	0	0	3	0
AFRO	madagascar	MDG	2007	182	2.49	92	0	0	0	0	NA	84	83	47.9	76.5	1.63	27196.8	19371.031	3.004487682	1	44	0.65	0	0	0	0	0	0
AFRO	madagascar	MDG	2008	183	2.08	96	0	0	0	0	NA	77	77	45.7	76.7	1.63	27766.2	19926.798	3.061206311	1	45	1.65	0	0	0	0	0	0
AFRO	madagascar	MDG	2009	210	2.31	95	0	0	0	0	NA	77	76	43.8	81.6	1.886	28335.6	20495.706	0.687949347	1	45.9	1.63	0	0	0	0	0	0
AFRO	madagascar	MDG	2010	210	2.33	95	0	0	0	0	NA	70	70	42.1	82.6	2.019	28905	21079.532	0.616711984	1	46.9	1.7	0	0	0	0	0	0
AFRO	madagascar	MDG	2011	291	3.17	93	0	0	0	0	NA	73	73	40.6	83.24998973	2.239	29539	21678.867	0.616711984	1	47.8	1.9	0	0	0	0	0	0
AFRO	madagascar	MDG	2012	329	3.53	91	0	0	0	0	NA	70	71	39.3	82.47350434	2.124	30173	22293.72	0.616711984	1	48.7	2.3	0	0	0	0	0	0
AFRO	madagascar	MDG	2013	397	4.2	90	0	0	0	0	NA	74	73	38.1	82.73533928	2.074	30807	22924.557	0.616711984	2	49.7	3	0	0	0	0	0	0
AFRO	madagascar	MDG	2014	421	4.38	85	0	0	1	0	NA	73	73	37	83.1	1.942	31441	23571.713	0.616711984	1	50.6	3.7	0	0	0	0	0	0
AFRO	madagascar	MDG	2015	678	6.51	69	46	0	10	12	NA	73	73	35.9	83.6	1.911	32075	24235.39	0.616711984	1	51.5	3.7	0	0	0	0	1	0
AFRO	madagascar	MDG	2016	29	1.55	93	29	0	0	0	NA	73	73	35.9	NA	1.911	32075	24235.39	0.616711984	1	51.5	3.7	0	0	0	0	10	0
SEARO	maldives	MDV	2000	0	NA	NA	0	0	0	NA	NA	98	98	35.6	NA	NA	27092	280.384	0.973270741	1	95.2	2.203872939	0	0	NA	NA	NA	NA
SEARO	maldives	MDV	2001	1	0.62	0	0	0	0	0	NA	98	97	31.8	NA	NA	30682.6	285.298	0.973270741	1	95.5	3.617290649	0	0	0	0	0	0
SEARO	maldives	MDV	2002	4	3.28	25	0	0	0	0	NA	98	98	28.3	NA	NA	34273.2	290.147	0.973270741	1	95.9	5.347765169	0	0	0	0	0	0
SEARO	maldives	MDV	2003	1	0.97	100	0	0	0	0	NA	98	98	24.9	NA	NA	37863.8	294.996	0.973270741	1	96.2	5.97659285	0	0	0	0	0	0
SEARO	maldives	MDV	2004	0	NA	NA	0	0	0	0	NA	96	96	22.6	NA	NA	41454.4	299.917	0.973270741	1	96.6	6.588254875	0	0	0	0	0	0
SEARO	maldives	MDV	2005	1	0.97	0	0	0	0	0	NA	98	98	19.4	NA	NA	45045	304.968	0.973270741	1	96.9	6.869605067	0	0	0	0	0	0
SEARO	maldives	MDV	2006	1	0.99	100	0	0	0	0	NA	98	98	17.2	NA	NA	50756.8	310.168	0.973270741	1	97.2	11.03635278	0	0	0	0	0	0
SEARO	maldives	MDV	2007	0	NA	NA	0	0	0	0	NA	98	98	15.3	81.1	NA	56468.6	315.515	0.973270741	1	97.5	16.3	0	0	0	0	0	0
SEARO	maldives	MDV	2008	0	NA	NA	0	0	0	0	NA	98	98	13.7	80.4	NA	62180.4	321.026	1.593153265	1	97.8	23.2	0	0	0	0	0	0
SEARO	maldives	MDV	2009	4	4.4	50	0	0	0	0	NA	98	98	12.4	78.8	NA	67892.2	326.713	1.876994306	1.4	98.1	24.8	0	0	0	0	0	0
SEARO	maldives	MDV	2010	4	4.15	50	0	0	0	0	NA	96	97	11.2	78.3	NA	73604	332.575	1.842219998	1.8	98.3	26.53	0	0	0	0	0	0
SEARO	maldives	MDV	2011	3	3.1	33	0	0	0	0	NA	96	96	10.1	75.6479355	NA	77700.4	338.618	0.909730979	2.2	98.6	34	0	0	0	0	0	0
SEARO	maldives	MDV	2012	4	4.09	75	0	0	0	0	NA	99	99	9.2	75.13897412	NA	81796.8	344.817	2.984956768	2.6	98.6	38.9301	0	0	0	0	0	0
SEARO	maldives	MDV	2013	1	1.01	100	0	0	0	0	NA	99	99	8.4	75.41918536	NA	85893.2	351.111	0.88168225	3	98.6	44.1	0	0	0	0	0	0
SEARO	maldives	MDV	2014	1	0.99	100	0	0	0	0	NA	99	99	7.8	75.4	NA	89989.6	357.415	0.88168225	9	98.6	49.28	0	0	0	0	0	0
SEARO	maldives	MDV	2015	5	4.79	60	0	0	0	0	NA	99	99	7.4	74.2	NA	94086	363.657	0.88168225	9	98.6	49.28	0	0	0	0	0	0
SEARO	maldives	MDV	2016	0	0	0	0	0	0	0	NA	99	99	7.4	NA	NA	94086	363.657	0.88168225	9	98.6	49.28	0	0	0	0	0	0
AMRO	mexico	MEX	2000	386	1.16	83	0	0	0	0	NA	97	97	21.6	NA	2.06	538051	102808.59	10.33660071	4	88.6	5.081384153	0	0	NA	NA	NA	NA
AMRO	mexico	MEX	2001	403	1.01	79	0	0	0	0	NA	97	97	20.4	NA	2.06	572938.2	104239.563	9.763633956	7	89.2	7.038023117	NA	NA	0	0	0	0
AMRO	mexico	MEX	2002	382	1.17	82	0	0	0	0	NA	97	98	19.3	NA	2.06	607825.4	105578.297	9.45244935	4	89.7	11.9	NA	NA	0	NA	0	NA
AMRO	mexico	MEX	2003	447	1.37	84	0	0	0	0	NA	98	98	18.2	NA	2.06	642712.6	106888.418	9.334947504	1	90.3	12.9	NA	NA	0	NA	0	NA
AMRO	mexico	MEX	2004	467	1.43	81	0	0	0	0	NA	98	98	17.4	NA	2.06	677599.8	108257.822	8.528860672	1	90.9	14.1	NA	NA	0	NA	0	NA
AMRO	mexico	MEX	2005	473	1.49	81	0	0	0	0	NA	98	98	16.7	NA	2.06	712487	109747.906	8.959483789	1	91.4	17.21	NA	NA	0	NA	0	NA
AMRO	mexico	MEX	2006	461	1.45	83	0	0	0	0	NA	98	98	16.2	73.1	2.06	763897.2	111382.857	9.322429718	7	92	19.52	NA	NA	0	NA	0	NA
AMRO	mexico	MEX	2007	485	1.53	83	0	0	0	0	NA	98	98	15.8	72.6	2.06	815307.4	113139.374	7.810282865	10	92.5	20.81	NA	NA	0	NA	0	NA
AMRO	mexico	MEX	2008	487	1.53	84	0	0	0	0	NA	96	96	15.4	72.2	2.06	866717.6	114972.821	12.18251622	8	93	21.71	NA	NA	0	NA	0	NA
AMRO	mexico	MEX	2009	405	1.28	82	0	0	0	0	NA	95	95	15	75.4	2.158	918127.8	116815.612	17.00956184	1	93.6	26.34	0	0	0	NA	0	NA
AMRO	mexico	MEX	2010	549	1.78	80	0	0	0	0	NA	95	95	14.4	76.1	2.216	969538	118617.542	21.84899965	5	94.1	31.05	0	0	0	0	0	0
AMRO	mexico	MEX	2011	NA	NA	NA	NA	0	0	NA	NA	97	97	13.8	75.08481864	2.362	1014261.4	120365.271	22.83811062	2	94.6	37.17629541	0	0	0	0	0	0
AMRO	mexico	MEX	2012	596	1.96	80	0	0	0	0	NA	99	99	13.1	73.55477769	2.445	1058984.8	122070.963	21.541283	16	95.1	39.75	0	0	0	0	0	0
AMRO	mexico	MEX	2013	542	1.8	80	0	0	0	0	NA	83	83	12.5	73.11259573	2.434	1103708.2	123740.109	18.9142579	8	95.6	43.46	0	0	0	0	0	0
AMRO	mexico	MEX	2014	592	1.98	80	0	0	0	0	NA	87	87	11.9	71.1	2.5	1148431.6	125385.833	18.9142579	5	96.1	44.39	0	0	0	0	0	0
AMRO	mexico	MEX	2015	534	1.77	81	4	0	0	0	NA	87	87	11.3	71.8	2.53	1193155	127017.224	18.9142579	5	96.1	44.39	0	0	0	0	0	0
AMRO	mexico	MEX	2016	78	1.37	46	25	0	0	0	NA	87	87	11.3	NA	2.53	1193155	127017.224	18.9142579	5	96.1	44.39	0	0	0	0	0	0
EURO	the former yugoslav republic of macedonia	MKD	2000	10	1.98	100	0	0	0	0	NA	95	96	14.2	NA	1.96	NA	NA	2.290304362	3	99.3	2.485566316	0	0	NA	NA	NA	NA
EURO	the former yugoslav republic of macedonia	MKD	2001	6	1.15	100	1	0	0	0	NA	91	91	13.5	NA	1.96	NA	NA	2.663311862	67	99.3	3.468184608	2	0	0	0	0	0
EURO	the former yugoslav republic of macedonia	MKD	2002	8	1.54	88	0	0	0	0	NA	96	97	12.8	NA	1.96	NA	NA	2.892345456	8	99.3	17.33	0	0	0	2	0	0
EURO	the former yugoslav republic of macedonia	MKD	2003	11	2.53	100	0	0	0	0	NA	96	96	12.6	NA	1.96	NA	NA	3.363984034	5	99.3	19.07	0	0	0	0	0	0
EURO	the former yugoslav republic of macedonia	MKD	2004	9	2.12	89	0	0	0	0	NA	94	95	12.4	NA	1.96	NA	NA	2.349299621	4.333333333	99.3	24.44	0	0	0	0	0	0
EURO	the former yugoslav republic of macedonia	MKD	2005	10	2.36	100	0	0	0	0	NA	97	98	12.1	NA	1.96	NA	NA	2.105218837	3.666666667	99.3	26.45	0	0	0	0	0	0
EURO	the former yugoslav republic of macedonia	MKD	2006	3	0.77	100	0	0	0	0	NA	93	92	11.6	75.1	1.96	NA	NA	2.196961411	3	99.3	28.62	0	0	0	0	0	0
EURO	the former yugoslav republic of macedonia	MKD	2007	5	1.28	80	0	0	0	0	NA	95	96	11	74.1	1.96	NA	NA	2.003224237	1	99.3	36.3	0	0	0	0	0	0
EURO	the former yugoslav republic of macedonia	MKD	2008	5	1.28	100	0	0	0	0	NA	95	96	10.4	74.6	1.96	NA	NA	1.667644224	9	99.3	46.04	0	0	0	0	0	0
EURO	the former yugoslav republic of macedonia	MKD	2009	8	2.05	100	0	0	0	0	NA	96	96	9.6	74.4	2.052	NA	NA	1.666223927	1	99.3	51.77	0	0	0	0	0	0
EURO	the former yugoslav republic of macedonia	MKD	2010	7	1.97	100	0	0	0	0	NA	95	95	8.7	72.7	2.048	NA	NA	2.0454606	1	99.4	51.9	0	0	0	0	0	0
EURO	the former yugoslav republic of macedonia	MKD	2011	2	0.56	100	0	0	0	0	NA	96	97	7.5	71.00547746	2.048	NA	NA	1.419771671	1	99.4	56.7	0	0	0	0	0	0
EURO	the former yugoslav republic of macedonia	MKD	2012	3	0.84	100	0	0	0	0	NA	95	97	6.5	69.06981654	1.935	NA	NA	1.369471467	1	99.4	57.44994731	0	0	0	0	0	0
EURO	the former yugoslav republic of macedonia	MKD	2013	4	1.12	100	0	0	0	0	NA	98	98	5.8	68.04090909	2.044	NA	NA	1.036662645	2	99.4	65.24	0	0	0	0	0	0
EURO	the former yugoslav republic of macedonia	MKD	2014	3	0.84	100	0	0	0	0	NA	95	96	5.2	66.4	2.056	NA	NA	1.036662645	3	99.4	68.06	0	0	0	0	0	0
EURO	the former yugoslav republic of macedonia	MKD	2015	2	0.55	100	0	0	0	0	NA	95	96	4.8	64.5	1.944	NA	NA	1.036662645	3	99.4	68.06	0	0	0	0	0	0
EURO	the former yugoslav republic of macedonia	MKD	2016	0	0	0	0	0	0	0	NA	95	96	4.8	NA	1.944	NA	NA	1.036662645	3	99.4	68.06	0	0	0	0	0	0
AFRO	mali	MLI	2000	166	3.3	58	0	0	0	52	NA	43	53	116	NA	2.29	189475	11046.926	11.20666016	1	46.6	0.142545755	3	0	NA	NA	NA	NA
AFRO	mali	MLI	2001	183	3.7	78	1	0	0	32	NA	49	56	112.6	NA	2.29	202939.4	11376.094	11.20666016	1	48.6	0.185897413	8	0	0	3	0	0
AFRO	mali	MLI	2002	162	3.2	85	0	0	0	15	NA	61	65	108.8	NA	2.29	216403.8	11723.017	11.20666016	1	50.6	0.227045578	4	0	0	8	0	0
AFRO	mali	MLI	2003	117	2.2	92	0	0	0	0	NA	63	67	104.7	NA	2.29	229868.2	12088.867	11.20666016	1	52.7	0.310364443	52	0	0	4	0	0
AFRO	mali	MLI	2004	127	2	83	0	19	0	0	1	69	70	100.6	NA	2.29	243332.6	12474.857	11.20666016	1	54.7	0.43281964	58	0	0	52	0	0
AFRO	mali	MLI	2005	172	2.9	81	0	3	0	0	1	77	78	96.7	NA	2.29	256797	12881.384	11.20666016	1	56.7	0.507063136	10	0	19	58	0	0
AFRO	mali	MLI	2006	112	1.9	98	0	0	0	0	NA	78	79	93.2	74.6	2.29	272759	13309.942	11.20666016	3	58.7	0.729627281	11	2	3	10	0	0
AFRO	mali	MLI	2007	142	2.33	99	0	0	0	0	NA	74	76	90.1	75.5	2.29	288721	13759.226	11.20666016	5	60.8	0.81	11	0	0	11	0	2
AFRO	mali	MLI	2008	129	2.05	98	0	1	0	1	1	74	74	87.5	75.6	2.29	304683	14223.403	11.20666016	9	62.8	1.57	19	0	0	11	0	0
AFRO	mali	MLI	2009	154	2.44	94	0	2	0	1	1	73	77	85	78.7	2.25	320645	14694.565	11.20666016	6	64.8	1.8	111	1	1	19	0	0
AFRO	mali	MLI	2010	171	2.61	94	0	4	0	0	1	73	77	82.9	79.3	2.24	336607	15167.286	11.20666016	1	66.9	2	25	1	2	111	0	1
AFRO	mali	MLI	2011	210	3.09	87	0	7	0	0	1	66	72	81	79.25392085	2.188	341914.6	15639.115	11.20666016	4	68.9	2.2	44	1	4	25	0	1
AFRO	mali	MLI	2012	266	3.95	93	0	0	0	0	NA	68	75	79.2	77.93947508	2.132	347222.2	16112.333	11.20666016	14	70.9	2.8	1	0	7	44	0	1
AFRO	mali	MLI	2013	243	3.52	90	0	0	0	0	NA	71	77	77.6	89.33822976	2.346	352529.8	16592.097	11.20666016	58	73	3.5	0	1	0	1	0	0
AFRO	mali	MLI	2014	236	3.33	90	0	0	0	0	NA	77	84	75.9	89.8	2.465	357837.4	17086.022	11.20666016	68	75	7	0	1	0	0	0	1
AFRO	mali	MLI	2015	246	3.32	86	5	0	0	0	NA	77	84	74.5	93.1	2.31	363145	17599.694	11.20666016	68	77	7	0	7	0	0	0	1
AFRO	mali	MLI	2016	36	2.58	83	36	0	0	0	NA	77	84	74.5	NA	2.31	363145	17599.694	11.20666016	68	77	7	0	0	0	0	0	7
EURO	malta	MLT	2000	1	1.26	100	0	0	0	0	NA	94	94	6.8	NA	NA	21521	387.18	0.981525241	1	100	13.11370871	0	0	NA	NA	NA	NA
EURO	malta	MLT	2001	1	1.21	0	0	0	0	0	NA	95	95	6.6	NA	NA	22128.8	389.323	1.466576717	1	100	17.87784832	0	0	0	0	0	0
EURO	malta	MLT	2002	0	NA	NA	0	0	0	0	NA	95	95	6.4	NA	NA	22736.6	391.148	1.461657081	1	100	28.92	0	0	0	0	0	0
EURO	malta	MLT	2003	0	NA	NA	0	0	0	0	NA	94	94	6.2	NA	NA	23344.4	392.87	0	1	100	31.64	0	0	0	0	0	0
EURO	malta	MLT	2004	0	NA	NA	0	0	0	0	NA	89	89	6.1	NA	NA	23952.2	394.786	1.694217876	1	100	34.62	0	0	0	0	0	0
EURO	malta	MLT	2005	2	2.7	100	0	0	0	0	NA	92	94	6	NA	NA	24560	397.094	0.964443384	1	100	41.24	0	0	0	0	0	0
EURO	malta	MLT	2006	0	NA	NA	0	0	0	0	NA	85	83	5.9	NA	NA	26264.8	399.892	0	1	100	40.41	0	0	0	0	0	0
EURO	malta	MLT	2007	0	NA	NA	0	0	0	0	NA	74	76	5.9	48.5	NA	27969.6	403.076	0.955474871	1	100	46.9	0	0	0	0	0	0
EURO	malta	MLT	2008	0	NA	NA	0	0	0	0	NA	72	72	5.8	48.3	NA	29674.4	406.392	1.425869067	1	100	50.08	0	0	0	0	0	0
EURO	malta	MLT	2009	0	0	0	0	0	0	0	NA	73	73	5.7	48.8	NA	31379.2	409.475	0.945912711	1	100	58.86	0	0	0	0	0	0
EURO	malta	MLT	2010	0	0	0	0	0	0	0	NA	76	76	5.6	48.2	NA	33084	412.064	0.941757036	1	100	63	0	0	0	0	0	0
EURO	malta	MLT	2011	0	0	0	0	0	0	0	NA	96	96	5.6	45.4494458	NA	34755.6	414.075	0.704536545	1	100	68.01982379	0	0	0	0	0	0
EURO	malta	MLT	2012	0	0	0	0	0	0	0	NA	99	99	5.5	43.84777081	NA	36427.2	415.596	2.806814964	1	100	68.19987429	0	0	0	0	0	0
EURO	malta	MLT	2013	0	0	0	0	0	0	0	NA	99	99	5.3	42.35243485	NA	38098.8	416.747	1.630751794	1	100	68.9138	0	0	0	0	0	0
EURO	malta	MLT	2014	0	0	0	0	0	0	0	NA	99	99	5.2	43	NA	39770.4	417.723	1.630751794	1	100	73.17	0	0	0	0	0	0
EURO	malta	MLT	2015	0	0	0	0	0	0	0	NA	99	99	5.1	40.9	NA	41442	418.67	1.630751794	1	100	73.17	0	0	0	0	0	0
EURO	malta	MLT	2016	0	0	0	0	0	0	0	NA	99	99	5.1	NA	NA	41442	418.67	1.630751794	1	100	73.17	0	0	0	0	0	0
SEARO	myanmar	MMR	2000	294	1.55	74	0	2	0	0	NA	82	88	60.7	NA	2.54	98011	47669.791	2.059548859	3	66.6	0.000289277	266	0	NA	NA	NA	NA
SEARO	myanmar	MMR	2001	496	2.75	85	0	0	0	0	NA	73	77	59.2	NA	2.54	95013.8	48195.684	2.059548859	3	67.7	0.000289277	268	0	2	266	0	0
SEARO	myanmar	MMR	2002	306	1.9	88	0	0	0	0	NA	79	84	57.7	NA	2.54	92016.6	48689.952	1.816841545	4	68.9	0.000426494	1600	0	0	268	0	0
SEARO	myanmar	MMR	2003	291	1.61	95	0	0	0	0	NA	78	86	56.2	NA	2.54	89019.4	49151.958	1.694328871	9	70	0.024064149	225	0	0	1600	0	0
SEARO	myanmar	MMR	2004	271	1.47	92	0	0	0	0	NA	82	92	54.7	NA	2.54	86022.2	49582.751	1.638089687	2	71.2	0.024337392	134	2	0	225	0	0
SEARO	myanmar	MMR	2005	340	1.84	95	0	0	0	0	NA	73	86	53.2	NA	2.54	83025	49984.704	1.480639493	8	72.3	0.065238856	66	0	0	134	0	2
SEARO	myanmar	MMR	2006	410	2.12	95	0	0	1	0	NA	82	82	51.7	96.5	2.54	81702.8	50355.559	1.69306696	2	73.5	0.182048331	694	0	0	66	0	0
SEARO	myanmar	MMR	2007	413	2.1	91	0	11	4	8	1	86	84	50.2	97	2.54	80380.6	50698.814	1.619155726	3	74.6	0.217128445	874	0	0	694	1	0
SEARO	myanmar	MMR	2008	511	2.55	95	0	0	0	0	NA	85	85	53.4	100.3	2.54	79058.4	51030.006	1.700081475	20	75.8	0.22	559	0	11	874	4	0
SEARO	myanmar	MMR	2009	472	2.33	96	0	0	0	0	NA	90	90	47.3	101.5	2.495	77736.2	51369.725	1.561878826	14	76.9	0.22	741	15	0	559	0	0
SEARO	myanmar	MMR	2010	414	3.31	94	0	0	0	0	NA	90	90	45.8	99.4	2.58	76414	51733.013	1.682994959	11	78.1	0.25	42	2	0	741	0	15
SEARO	myanmar	MMR	2011	418	3.37	94	0	0	0	0	NA	84	90	44.5	98.29606847	2.538	75792.8	52125.411	2.384549229	2	79.2	0.98	22	0	0	42	0	2
SEARO	myanmar	MMR	2012	457	3.72	97	0	0	0	0	NA	84	87	43.2	96.18005469	2.525	75171.6	52543.841	2.517790979	17	80.3	1.0691	0	2	0	22	0	0
SEARO	myanmar	MMR	2013	404	3.31	90	0	0	0	0	NA	75	76	41.9	94.59255172	2.528	74550.4	52983.829	2.517790979	17	80.4	1.6	0	0	0	0	0	2
SEARO	myanmar	MMR	2014	389	3.21	96	0	0	0	0	NA	75	76	40.7	94.3	2.473	73929.2	53437.159	2.517790979	11	80.5	2.1	0	0	0	0	0	0
SEARO	myanmar	MMR	2015	335	2.72	95	23	0	2	0	NA	75	76	39.5	94.7	2.323	73308	53897.154	2.517790979	11	80.6	2.1	0	8	0	0	0	0
SEARO	myanmar	MMR	2016	44	1.9	93	44	0	0	0	NA	75	76	39.5	NA	2.323	73308	53897.154	2.517790979	11	80.6	2.1	0	3	0	0	2	8
EURO	montenegro	MNE	2006	2	1.58	100	0	0	0	0	10	90	90	8.8	NA	2.005	78507	617.462	1.942376174	1	98.1	28.9	0	0	NA	NA	NA	NA
EURO	montenegro	MNE	2007	0	NA	NA	0	0	0	0	NA	92	92	8.2	55.6	2.005	78507	618.592	1.942376174	1	98.3	30.8	0	0	0	0	0	0
EURO	montenegro	MNE	2008	0	NA	NA	0	0	0	0	NA	95	95	7.4	55.8	2.005	78507	619.74	3.879421126	1.166666667	98.5	32.9	0	0	0	0	0	0
EURO	montenegro	MNE	2009	2	1.58	100	0	0	0	0	NA	92	91	6.8	58	2.005	78507	620.87	3.390333996	1.333333333	98.7	35.1	0	0	0	0	0	0
EURO	montenegro	MNE	2010	1	0.86	100	0	0	0	0	NA	94	93	6.3	57.3	2.06	78507	621.952	2.419050507	1.5	98.9	37.5	0	0	0	0	0	0
EURO	montenegro	MNE	2011	3	2.57	67	0	0	0	0	NA	95	95	5.7	56.29811276	2.113	79313.8	622.957	3.379537809	1.666666667	99.1	35.61154125	0	0	0	0	0	0
EURO	montenegro	MNE	2012	2	1.71	100	0	0	0	0	NA	94	94	5.3	55.53604888	2.006	80120.6	623.864	2.731588132	1.833333333	99.3	56.83878255	0	0	0	0	0	0
EURO	montenegro	MNE	2013	NA	0	0	0	0	0	0	NA	94	94	4.9	54.36454838	1.976	80927.4	624.648	1.604337054	2	99.4	60.31	0	0	0	0	0	0
EURO	montenegro	MNE	2014	0	0	0	0	0	0	0	NA	91	91	4.6	55.7	1.86	81734.2	625.292	1.604337054	2	99.6	61	0	0	0	0	0	0
EURO	montenegro	MNE	2015	1	0.84	100	0	0	0	0	NA	91	91	4.3	54.2	1.854	82541	625.781	1.604337054	2	99.7	61	0	0	0	0	0	0
EURO	montenegro	MNE	2016	0	0	0	0	0	0	0	NA	91	91	4.3	NA	1.854	82541	625.781	1.604337054	2	99.7	61	0	0	0	0	0	0
WPRO	mongolia	MNG	2000	16	1.78	56	0	0	0	0	NA	94	94	48.2	NA	2.06	8206	2397.438	13.89454325	NA	56.3	1.255652004	0	0	NA	NA	NA	NA
WPRO	mongolia	MNG	2001	9	1	67	0	0	0	0	NA	95	95	45.3	NA	2.06	8859.8	2419.729	13.89454325	NA	57.2	1.653238239	0	0	0	0	0	0
WPRO	mongolia	MNG	2002	20	2.22	90	0	0	0	0	NA	98	98	42.5	NA	2.06	9513.6	2443.503	13.89454325	NA	58	2.039572603	0	0	0	0	0	0
WPRO	mongolia	MNG	2003	9	1	78	0	0	0	0	NA	98	98	39.8	NA	2.06	10167.4	2469.045	13.89454325	NA	58.8	3.431658083	0	0	0	0	0	0
WPRO	mongolia	MNG	2004	7	0.78	86	0	0	0	0	NA	99	99	37.3	NA	2.06	10821.2	2496.621	13.3400207	NA	59.6	4.823743562	0	2	0	0	0	0
WPRO	mongolia	MNG	2005	8	0.89	100	0	0	0	0	NA	99	99	34.9	NA	2.06	11475	2526.447	15.75300554	NA	60.2	6.215829041	0	0	0	0	0	2
WPRO	mongolia	MNG	2006	7	1	71	0	0	0	0	NA	99	98	32.7	58.4	2.06	12392.2	2558.484	13.12758449	NA	60.9	7.607914521	0	0	0	0	0	0
WPRO	mongolia	MNG	2007	8	1	100	0	0	0	0	NA	95	99	30.6	58.4	2.06	13309.4	2592.776	11.29064826	NA	61.5	9	0	0	0	0	0	0
WPRO	mongolia	MNG	2008	7	0.88	71	0	0	0	0	NA	96	95	28.6	57.8	2.06	14226.6	2629.666	8.052159764	NA	62	9.8	0	0	0	0	0	0
WPRO	mongolia	MNG	2009	6	0.86	100	0	0	0	0	NA	95	96	26.8	61.9	2.06	15143.8	2669.572	8.19542381	NA	62.5	10	0	0	0	0	0	0
WPRO	mongolia	MNG	2010	19	2.77	58	0	0	0	0	NA	96	96	25	60.1	2.101	16061	2712.657	8.810286876	NA	62.9	10.2	14	0	0	0	0	0
WPRO	mongolia	MNG	2011	11	1.61	100	0	0	0	0	NA	99	99	23.4	59.61419116	1.88	16372.8	2759.074	9.751056982	NA	63.3	12.49999111	21	0	0	14	0	0
WPRO	mongolia	MNG	2012	9	1.31	100	0	0	0	0	NA	99	99	22.1	58.71589794	1.884	16684.6	2808.339	7.211532649	NA	63.7	16.4	0	2	0	21	0	0
WPRO	mongolia	MNG	2013	7	1.02	90	0	0	0	0	NA	98	98	20.9	57.8065902	1.921	16996.4	2859.174	7.452450192	NA	64	20	0	0	0	0	0	2
WPRO	mongolia	MNG	2014	9	1.3	89	0	0	0	0	NA	99	99	19.9	58.1	1.778	17308.2	2909.871	7.452450192	NA	64.2	27	0	0	0	0	0	0
WPRO	mongolia	MNG	2015	9	1.27	100	0	0	0	0	NA	99	99	19	57	1.706	17620	2959.134	7.452450192	NA	64.4	27	0	0	0	0	0	0
WPRO	mongolia	MNG	2016	1	0.75	100	1	0	0	0	NA	99	99	19	NA	1.706	17620	2959.134	7.452450192	NA	64.4	27	0	0	0	0	0	0
AFRO	mozambique	MOZ	2000	80	1	33	0	0	0	0	NA	70	69	115	NA	1.7	195702	18264.536	5.855511839	3	41.1	0.10959253	0	0	NA	NA	NA	NA
AFRO	mozambique	MOZ	2001	46	0.6	48	23	0	0	NA	NA	73	72	109.3	NA	1.7	197527.6	18792.357	5.855511839	2.714285714	41.9	0.160031947	3	0	0	0	0	0
AFRO	mozambique	MOZ	2002	93	0.8	41	0	0	0	0	NA	76	76	104	NA	1.7	199353.2	19348.715	5.383052309	2.428571429	42.6	0.259612611	2	0	0	3	0	0
AFRO	mozambique	MOZ	2003	134	1.6	77	0	0	0	4	NA	85	67	99.1	NA	1.7	201178.8	19928.496	5.253237232	2.142857143	43.3	0.419538844	0	0	0	2	0	0
AFRO	mozambique	MOZ	2004	109	1.4	90	0	0	0	2	NA	83	69	94.6	NA	1.7	203004.4	20523.159	5.528693012	1.857142857	44.1	0.679447835	0	0	0	0	0	0
AFRO	mozambique	MOZ	2005	108	1.2	92	0	0	0	2	NA	80	71	90.4	NA	1.7	204830	21126.676	5.183153314	1.571428571	44.8	0.854357118	0	0	0	0	0	0
AFRO	mozambique	MOZ	2006	141	1.7	90	0	0	0	3	NA	78	73	86.6	74.8	1.7	206786.4	21737.86	4.141320573	1.285714286	45.6	0.842954488	0	0	0	0	0	0
AFRO	mozambique	MOZ	2007	130	1.36	82	0	0	0	8	NA	75	75	81.5	76.9	1.7	208742.8	22359.637	3.829256821	1	46.3	0.91	0	0	0	0	0	0
AFRO	mozambique	MOZ	2008	125	1.17	76	0	0	0	15	NA	75	74	78	76.8	1.7	210699.2	22994.867	4.371219801	1	47	1.56	0	0	0	0	0	0
AFRO	mozambique	MOZ	2009	245	2.4	83	0	0	0	15	NA	74	74	74.3	80.7	1.762	212655.6	23647.815	3.522961856	1	47.8	2.68	0	0	0	0	0	0
AFRO	mozambique	MOZ	2010	264	2.46	86	0	0	0	17	NA	74	73	71.9	81.7	1.779	214612	24321.457	3.65081289	1	48.5	4.17	0	0	0	0	0	0
AFRO	mozambique	MOZ	2011	314	2.68	89	0	0	2	41	NA	76	73	68.1	83.61224202	1.809	216275.2	25016.921	3.65081289	1	49.3	4.3	0	0	0	0	0	0
AFRO	mozambique	MOZ	2012	320	3.02	91	0	0	0	8	NA	76	73	63.6	82.4305876	1.796	217938.4	25732.928	3.65081289	1	50.1	4.8491	0	0	0	0	2	0
AFRO	mozambique	MOZ	2013	323	3.05	90	0	0	0	4	NA	78	78	60.9	82.80683122	1.91	219601.6	26467.18	3.65081289	18	50.8	5.4	0	0	0	0	0	0
AFRO	mozambique	MOZ	2014	317	2.87	88	0	0	0	14	NA	78	78	58.5	85.9	2.004	221264.8	27216.276	3.65081289	22	50.9	5.94	0	0	0	0	0	0
AFRO	mozambique	MOZ	2015	324	2.93	85	31	0	0	5	NA	78	78	56.7	86.9	1.976	222928	27977.863	3.65081289	22	51.1	5.94	0	0	0	0	0	0
AFRO	mozambique	MOZ	2016	30	1.46	93	29	0	0	0	NA	78	78	56.7	NA	1.976	222928	27977.863	3.65081289	22	51.1	5.94	0	0	0	0	0	0
AFRO	mauritania	MRT	2000	28	2.3	79	0	0	0	1	NA	51	58	76.2	NA	2.25	57366	2711.421	11.36274526	1	42	0.192031462	0	0	NA	NA	NA	NA
AFRO	mauritania	MRT	2001	40	3.3	83	0	1	0	1	NA	75	75	76	NA	2.25	57516.6	2796.502	11.36274526	1	43.3	0.261448552	1	0	0	0	0	0
AFRO	mauritania	MRT	2002	53	4.4	92	0	0	0	0	NA	89	91	75.9	NA	2.25	57667.2	2884.672	11.36274526	1	44.6	0.363229415	0	0	1	1	0	0
AFRO	mauritania	MRT	2003	36	2.8	94	0	0	0	0	NA	76	75	75.7	NA	2.25	57817.8	2974.686	11.36274526	1	45.8	0.424004896	0	0	0	0	0	0
AFRO	mauritania	MRT	2004	17	1.3	94	0	0	0	0	NA	70	68	75.3	NA	2.25	57968.4	3064.882	11.36274526	1	47	0.481470438	19	0	0	0	0	0
AFRO	mauritania	MRT	2005	49	3.5	94	0	0	0	0	NA	71	71	74.7	NA	2.25	58119	3154.087	11.36274526	1	48.3	0.669966475	3	0	0	19	0	0
AFRO	mauritania	MRT	2006	39	2.8	100	0	0	0	0	NA	68	68	74	87.8	2.25	63431	3241.762	11.36274526	1.333333333	49.5	0.979661253	0	0	0	3	0	0
AFRO	mauritania	MRT	2007	49	3.77	92	0	0	0	0	NA	75	75	73.1	86.7	2.25	68743	3328.285	11.36274526	1.666666667	50.7	1.433613196	0	0	0	0	0	0
AFRO	mauritania	MRT	2008	51	3.92	100	0	0	0	0	NA	74	73	72.1	86.1	2.25	74055	3414.552	11.36274526	2	51.9	1.87	1	0	0	0	0	0
AFRO	mauritania	MRT	2009	71	4.38	97	0	13	0	1	1	64	63	71.1	88.7	2.388	79367	3501.927	11.36274526	5	53.1	2.28	2	0	0	1	0	0
AFRO	mauritania	MRT	2010	65	4.59	98	0	5	0	0	1	64	52	70.1	89.1	2.389	84679	3591.4	11.36274526	1	54.3	4	22	0	13	2	0	0
AFRO	mauritania	MRT	2011	53	4	94	0	0	0	0	NA	75	73	69.2	87.96319539	2.425	95375.6	3683.221	11.36274526	3	55.5	4.5	7	0	5	22	0	0
AFRO	mauritania	MRT	2012	78	5.81	94	0	0	0	0	NA	80	80	68.1	87.55059202	2.301	106072.2	3777.067	11.36274526	3	56.7	5	0	0	0	7	0	0
AFRO	mauritania	MRT	2013	58	4.27	90	0	0	0	0	NA	80	80	67.2	91.69275433	2.326	116768.8	3872.684	11.36274526	3	57.9	6.2	0	0	0	0	0	0
AFRO	mauritania	MRT	2014	53	3.86	96	0	0	0	0	NA	84	84	66.1	93	2.35	127465.4	3969.625	11.36274526	3	57.9	10.7	0	0	0	0	0	0
AFRO	mauritania	MRT	2015	53	3.75	98	2	0	0	0	NA	84	84	65.1	94.9	2.262	138162	4067.564	11.36274526	3	57.9	10.7	0	0	0	0	0	0
AFRO	mauritania	MRT	2016	6	2.25	83	3	0	0	0	NA	84	84	65.1	NA	2.262	138162	4067.564	11.36274526	3	57.9	10.7	0	0	0	0	0	0
AFRO	mauritius	MUS	2000	0	NA	NA	NA	0	0	NA	NA	88	88	16.4	NA	1.487	15543	1185.143	3.097385888	NA	99.2	7.281535115	0	0	NA	NA	NA	NA
AFRO	mauritius	MUS	2001	0	NA	NA	0	0	0	NA	NA	92	93	15.1	NA	1.487	16363.8	1193.95	3.097385888	NA	99.3	8.780904019	0	0	0	0	0	0
AFRO	mauritius	MUS	2002	NA	NA	NA	NA	NA	NA	NA	NA	88	88	14.2	NA	1.487	17184.6	1201.931	3.097385888	NA	99.3	10.25262467	0	0	0	0	0	0
AFRO	mauritius	MUS	2003	NA	NA	NA	NA	NA	NA	NA	NA	99	99	13.8	NA	1.487	18005.4	1209.182	3.097385888	NA	99.4	12.1871062	0	0	NA	0	NA	0
AFRO	mauritius	MUS	2004	0	NA	NA	0	0	0	0	NA	98	98	13.7	NA	1.487	18826.2	1215.835	3.097385888	NA	99.4	13.68908859	0	0	NA	0	NA	0
AFRO	mauritius	MUS	2005	6	1.2	100	0	0	0	0	NA	97	97	13.8	NA	1.487	19647	1222.006	3.097385888	NA	99.5	15.17222875	0	0	0	0	0	0
AFRO	mauritius	MUS	2006	8	2.7	88	0	0	0	0	NA	97	98	14	41.9	1.487	20684.8	1227.714	3.097385888	NA	99.5	16.7	0	0	0	0	0	0
AFRO	mauritius	MUS	2007	8	2.67	100	0	0	0	0	NA	97	96	14.1	42.7	1.487	21722.6	1232.997	3.097385888	NA	99.6	20.22	0	0	0	0	0	0
AFRO	mauritius	MUS	2008	5	1.67	100	0	0	0	0	NA	99	99	13.9	42.4	1.487	22760.4	1238.013	3.097385888	NA	99.6	21.81	0	0	0	0	0	0
AFRO	mauritius	MUS	2009	1	0.33	100	0	0	0	0	NA	99	99	13.6	44.7	1.487	23798.2	1242.954	3.097385888	NA	99.7	22.51	0	0	0	0	0	0
AFRO	mauritius	MUS	2010	5	1.74	100	0	0	0	0	NA	99	99	13.3	44.4	1.487	24836	1247.951	2.681490161	NA	99.7	28.33	0	0	0	0	0	0
AFRO	mauritius	MUS	2011	2	0.7	100	0	0	0	0	NA	98	98	13.1	44.20300467	1.487	25585.8	1253.089	2.748843263	NA	99.8	34.95	0	0	0	0	0	0
AFRO	mauritius	MUS	2012	6	2.12	100	0	0	0	0	NA	98	98	12.8	44.74029521	1.487	26335.6	1258.335	2.748843263	NA	99.8	35.42	0	0	0	0	0	0
AFRO	mauritius	MUS	2013	5	1.78	100	0	0	0	0	NA	98	98	12.6	44.48863272	1.497	27085.4	1263.56	2.748843263	NA	99.9	39	0	0	0	0	0	0
AFRO	mauritius	MUS	2014	6	2.14	100	0	0	0	0	NA	97	98	12.2	46.1	1.544	27835.2	1268.567	2.748843263	NA	99.9	41.44	0	0	0	0	0	0
AFRO	mauritius	MUS	2015	6	2.11	100	0	0	0	0	NA	97	98	11.8	45.2	1.503	28585	1273.212	2.748843263	NA	99.9	41.44	0	0	0	0	0	0
AFRO	mauritius	MUS	2016	1	1.86	100	1	0	0	0	NA	97	98	11.8	NA	1.503	28585	1273.212	2.748843263	NA	99.9	41.44	0	0	0	0	0	0
AFRO	malawi	MWI	2000	103	2.1	80	0	0	0	0	NA	75	73	103.5	NA	1.84	232620	11193.23	6.182928475	1	62.5	0.126780945	0	0	NA	NA	NA	NA
AFRO	malawi	MWI	2001	67	1.4	90	12	0	0	0	NA	90	86	96.5	NA	1.84	230428.2	11491.824	7.743157071	1	64.4	0.164020725	3	0	0	0	0	0
AFRO	malawi	MWI	2002	70	1.4	84	0	0	0	0	NA	64	79	88.8	NA	1.84	228236.4	11788.731	4.754008165	1	66.2	0.215094727	2	0	0	3	0	0
AFRO	malawi	MWI	2003	67	1.3	91	0	0	0	0	NA	84	85	81.6	NA	1.84	226044.6	12090.476	2.451232925	1	68.1	0.278815116	0	0	0	2	0	0
AFRO	malawi	MWI	2004	76	1.5	88	0	0	0	0	NA	89	94	75.5	NA	1.84	223852.8	12407.618	3.269926202	1	70	0.347505335	0	0	0	0	0	0
AFRO	malawi	MWI	2005	73	1.3	84	0	0	0	0	NA	93	94	70.7	NA	1.84	221661	12747.846	1.547419191	1	71.8	0.384489334	0	0	0	0	0	0
AFRO	malawi	MWI	2006	103	2	79	0	0	0	0	NA	99	99	67.1	89.8	1.84	220873.2	13112.383	6.16943709	1	73.7	0.42513749	0	0	0	0	0	0
AFRO	malawi	MWI	2007	81	1.33	74	0	0	0	0	NA	87	88	64.5	92.2	1.84	220085.4	13498.377	5.031443606	1	75.5	0.965864737	0	0	0	0	0	0
AFRO	malawi	MWI	2008	148	2.28	89	0	0	0	0	NA	91	92	61.7	92.9	1.84	219297.6	13904.671	5.516965482	1	77.4	0.7	0	0	0	0	0	0
AFRO	malawi	MWI	2009	180	2.77	82	0	0	0	0	NA	93	93	59.6	93.8	1.776	218509.8	14329.056	2.195790697	1	79.2	1.07	0	0	0	0	0	0
AFRO	malawi	MWI	2010	118	1.7	78	0	0	0	0	NA	93	86	57.5	93.6	1.813	217722	14769.824	3.463504718	1	81	2.26	0	0	0	0	0	0
AFRO	malawi	MWI	2011	146	2.02	77	0	0	0	3	NA	97	97	53.8	91.16994099	1.74	217209.2	15226.813	2.249834608	1	82.9	3.33	0	2	0	0	0	0
AFRO	malawi	MWI	2012	159	2.12	82	0	0	0	6	NA	96	95	50.2	88.7764096	1.894	216696.4	15700.436	1.786799056	1	84.7	4.3506	0	0	0	0	0	2
AFRO	malawi	MWI	2013	163	2.17	80	0	0	0	4	NA	89	89	47.3	89.17028137	1.984	216183.6	16190.126	1.786799056	1	86.5	5.05	0	0	0	0	0	0
AFRO	malawi	MWI	2014	110	1.39	77	0	0	0	6	NA	91	87	45.1	89.1	1.995	215670.8	16695.253	1.786799056	1	88.4	5.83	0	0	0	0	0	0
AFRO	malawi	MWI	2015	120	1.47	85	11	0	0	6	NA	91	87	43.4	86.9	1.814	215158	17215.232	1.786799056	1	90.2	5.83	0	0	0	0	0	0
AFRO	malawi	MWI	2016	17	1.16	88	17	0	0	0	NA	91	87	43.4	NA	1.814	215158	17215.232	1.786799056	1	90.2	5.83	0	0	0	0	0	0
WPRO	malaysia	MYS	2000	147	1.58	71	0	0	0	0	NA	98	98	8.7	NA	1.517	1277223	23420.751	2.160852524	3	94.1	21.38473116	0	0	NA	NA	NA	NA
WPRO	malaysia	MYS	2001	109	1.28	58	0	0	0	0	NA	96	95	8.1	NA	1.517	1366247.2	23920.963	2.160852524	1	94.4	26.6959725	0	0	0	0	0	0
WPRO	malaysia	MYS	2002	114	1.34	67	0	0	0	0	NA	94	94	7.6	NA	1.517	1455271.4	24401.977	2.314265357	1.142857143	94.8	32.33820434	0	0	0	0	0	0
WPRO	malaysia	MYS	2003	98	1.26	76	0	0	0	0	NA	96	96	7.3	NA	1.517	1544295.6	24869.423	2.269928303	1.285714286	95.1	34.97115234	0	0	0	0	0	0
WPRO	malaysia	MYS	2004	115	1.26	65	0	0	0	0	NA	95	95	7.1	NA	1.517	1633319.8	25332.026	1.959385989	1.428571429	95.4	42.25226563	0	0	0	0	0	0
WPRO	malaysia	MYS	2005	140	1.56	71	0	0	0	0	NA	96	96	7	NA	1.517	1722344	25796.124	2.337147811	1.571428571	95.7	48.62917025	303	46	0	0	0	0
WPRO	malaysia	MYS	2006	121	1.34	70	0	0	0	0	NA	95	95	6.9	66.1	1.517	1859077.4	26263.048	2.233440237	1.714285714	96.1	51.63798899	2	0	0	303	0	46
WPRO	malaysia	MYS	2007	106	1.15	74	0	0	0	0	NA	97	97	6.9	65.9	1.517	1995810.8	26730.607	2.431582014	1.857142857	96.4	55.7	0	0	0	2	0	0
WPRO	malaysia	MYS	2008	122	1.28	67	0	0	0	0	NA	97	97	6.9	67.2	1.517	2132544.2	27197.419	2.186625121	2	96.7	55.8	0	0	0	0	0	0
WPRO	malaysia	MYS	2009	106	1.18	72	0	0	0	0	NA	97	97	6.9	68.9	1.52	2269277.6	27661.017	2.018688231	1	97	55.9	0	0	0	0	0	0
WPRO	malaysia	MYS	2010	124	1.52	74	0	0	0	0	NA	96	96	6.8	69.2	1.539	2406011	28119.5	1.909757926	1.333333333	97.3	56.3	0	0	0	0	0	0
WPRO	malaysia	MYS	2011	129	1.58	78	0	0	0	0	NA	96	96	6.7	68.69105086	1.485	2427657.4	28572.97	1.909757926	1.666666667	97.7	61	0	0	0	0	0	0
WPRO	malaysia	MYS	2012	141	1.72	94	0	0	0	0	NA	97	97	6.6	68.53208012	1.59	2449303.8	29021.94	1.909757926	2	97.9	65.8	0	0	0	0	0	0
WPRO	malaysia	MYS	2013	155	1.89	80	0	0	0	0	NA	97	97	6.4	66.10633561	1.574	2470950.2	29465.372	1.909757926	13	98	66.97	0	0	0	0	0	0
WPRO	malaysia	MYS	2014	161	1.96	73	0	0	0	0	NA	97	97	6.2	66.2	1.659	2492596.6	29901.997	1.909757926	12	98.2	67.5	0	0	0	0	0	0
WPRO	malaysia	MYS	2015	146	1.74	77	39	0	0	0	NA	97	97	6	65.9	1.561	2514243	30331.007	1.909757926	12	98.2	67.5	0	0	0	0	0	0
WPRO	malaysia	MYS	2016	6	0.38	83	6	0	0	0	NA	97	97	6	NA	1.561	2514243	30331.007	1.909757926	12	98.2	67.5	0	0	0	0	0	0
AFRO	namibia	NAM	2000	17	2.1	41	0	0	0	NA	NA	79	80	49.4	NA	1.82	134403	1897.953	20.02157061	21	78.5	1.644739547	55	0	NA	NA	NA	NA
AFRO	namibia	NAM	2001	29	3.6	48	6	0	0	0	NA	78	79	49.2	NA	1.82	128777.2	1931.005	18.27801429	6	79.3	2.416979442	4	0	0	55	0	0
AFRO	namibia	NAM	2002	18	2.3	67	0	0	0	0	NA	77	78	48.7	NA	1.82	123151.4	1957.749	17.66835878	6	80.3	2.633699769	2	0	0	4	0	0
AFRO	namibia	NAM	2003	15	1.9	80	0	0	0	0	NA	79	82	48.1	NA	1.82	117525.6	1980.531	17.6195956	6	81.2	3.359839886	0	0	0	2	0	0
AFRO	namibia	NAM	2004	21	2.6	86	0	0	0	0	NA	81	81	47.1	NA	1.82	111899.8	2002.745	17.57083242	6	82.1	3.804715615	1	0	0	0	0	0
AFRO	namibia	NAM	2005	16	2	100	0	0	0	0	NA	86	86	45.3	NA	1.82	106274	2027.026	17.37086533	6	83	4.010046644	10	0	0	1	0	0
AFRO	namibia	NAM	2006	322	12	86	0	19	0	26	1	86	74	44.1	70.7	1.82	105500.2	2053.915	17.17089824	6	83.9	4.398870647	2	0	0	10	0	0
AFRO	namibia	NAM	2007	91	4.02	82	0	0	0	2	NA	86	81	42.7	71.3	1.82	104726.4	2083.174	16.97093115	6	84.8	4.835610778	8	0	19	2	0	0
AFRO	namibia	NAM	2008	104	4.33	78	0	0	0	0	NA	83	83	41.3	72.9	1.82	103952.6	2115.703	16.77096406	6	85.6	5.329003772	29	0	0	8	0	0
AFRO	namibia	NAM	2009	36	3.6	85	0	0	0	0	NA	83	83	39.2	75.6	1.837	103178.8	2152.357	18.10125319	6	86.5	6.5	29	0	0	29	0	0
AFRO	namibia	NAM	2010	37	4.86	86	0	0	0	0	NA	83	83	37.5	74.5	1.864	102405	2193.643	14.41049819	6	87.3	11.6	33	0	0	29	0	0
AFRO	namibia	NAM	2011	48	6.2	102	0	0	0	1	NA	82	85	36	71.6953678	1.85	100701.6	2240.161	14.03365235	6	88	12	5	0	0	33	0	0
AFRO	namibia	NAM	2012	30	3.97	93	0	0	0	0	NA	84	84	35.5	70.95246756	1.804	98998.2	2291.645	17.4646311	6	88.8	12.9414	0	0	0	5	0	0
AFRO	namibia	NAM	2013	25	3.18	100	0	0	0	1	NA	89	89	34.3	70.41961054	1.807	97294.8	2346.592	17.4646311	6	89.6	13.9	0	0	0	0	0	0
AFRO	namibia	NAM	2014	27	3.43	104	0	0	0	1	NA	88	88	33.4	71.5	1.808	95591.4	2402.858	17.4646311	6	90.3	14.84	0	0	0	0	0	0
AFRO	namibia	NAM	2015	18	2.19	89	2	0	0	1	NA	88	88	32.8	70.8	1.784	93888	2458.83	17.4646311	6	91	14.84	0	0	0	0	0	0
AFRO	namibia	NAM	2016	4	2.74	100	1	0	0	0	NA	88	88	32.8	NA	1.784	93888	2458.83	17.4646311	6	91	14.84	0	0	0	0	0	0
AFRO	niger	NER	2000	93	1.2	37	0	2	0	0	NA	34	41	101.1	NA	2.356	122260	11224.523	5.123283009	7	43.7	0.036261294	33	0	NA	NA	NA	NA
AFRO	niger	NER	2001	229	4.4	81	0	6	0	5	NA	36	42	97.7	NA	2.356	122700.2	11642.308	5.123283009	7	44.7	0.105185431	57	0	2	33	0	0
AFRO	niger	NER	2002	152	2.9	86	0	3	0	5	NA	39	43	94.1	NA	2.356	123140.4	12075.991	5.123283009	7	45.7	0.127152469	203	0	6	57	0	0
AFRO	niger	NER	2003	175	2.4	79	0	40	0	8	NA	41	44	90.2	NA	2.356	123580.6	12526.725	5.123283009	7	46.7	0.155698704	393	0	3	203	0	0
AFRO	niger	NER	2004	180	2.6	84	0	25	0	9	NA	43	45	86.2	NA	2.356	124020.8	12996.012	5.123283009	7	47.7	0.189933734	840	0	40	393	0	0
AFRO	niger	NER	2005	316	4	85	0	10	0	18	NA	45	46	82.3	NA	2.356	124461	13485.436	5.123283009	7	48.7	0.221341351	835	1	25	840	0	0
AFRO	niger	NER	2006	208	2.7	96	0	11	2	4	1	51	52	78.7	87	2.356	124861.6	13995.53	5.123283009	7	49.8	0.294033977	1123	21	10	835	0	1
AFRO	niger	NER	2007	231	3.3	92	0	11	0	2	1	57	57	75.2	91.2	2.356	125262.2	14527.631	5.123283009	7	50.8	0.39039062	307	68	11	1123	2	21
AFRO	niger	NER	2008	352	4.9	84	0	12	0	11	1	67	68	71.9	94.5	2.356	125662.8	15085.13	5.123283009	9	51.9	0.7	848	65	11	307	0	68
AFRO	niger	NER	2009	348	4.66	79	0	15	0	21	1	71	71	68.9	96.5	2.356	126063.4	15672.194	5.123283009	4	52.9	0.76	489	154	12	848	0	65
AFRO	niger	NER	2010	358	4.5	83	0	2	1	15	1	70	75	66.1	97.8	2.356	126464	16291.99	5.123283009	3	54	0.83	51	28	15	489	0	154
AFRO	niger	NER	2011	319	4.02	81	0	5	1	0	1	75	40	63.7	99.05936763	2.356	139022.2	16946.485	5.123283009	2	55.1	1.3	201	33	2	51	1	28
AFRO	niger	NER	2012	368	4.26	77	0	1	0	23	1	71	71	61.6	96.930181	2.241	151580.4	17635.782	4.716066678	1	56.2	1.4077	127	20	5	201	1	33
AFRO	niger	NER	2013	338	3.78	80	0	0	1	23	NA	67	56	59.8	99.02949218	2.362	164138.6	18358.863	4.716066678	4	57.3	1.7	53	7	1	127	0	20
AFRO	niger	NER	2014	249	2.71	85	0	0	0	16	NA	68	67	58.4	97.9	2.351	176696.8	19113.728	4.716066678	5	58.1	1.95	6	30	0	53	1	7
AFRO	niger	NER	2015	221	2.44	90	93	0	0	0	NA	68	67	57.1	97.8	2.32	189255	19899.12	4.716066678	5	58.2	1.95	0	1	0	6	0	30
AFRO	niger	NER	2016	34	1.99	88	21	0	0	0	NA	68	67	57.1	NA	2.32	189255	19899.12	4.716066678	5	58.2	1.95	0	0	0	0	0	1
AFRO	nigeria	NGA	2000	979	0.7	36	0	28	0	0	NA	29	31	112	NA	2.57	487882	122876.723	10.27661506	7	51.8	0.064080808	7	0	NA	NA	NA	NA
AFRO	nigeria	NGA	2001	1937	3.8	67	0	56	0	78	NA	27	36	109	NA	2.57	519909.4	126014.935	10.27661506	5	53	0.08990137	6	0	28	7	0	0
AFRO	nigeria	NGA	2002	3010	5.7	84	0	202	0	12	NA	25	40	105.9	NA	2.57	551936.8	129246.283	10.27661506	6	54.2	0.320461976	3	0	56	6	0	0
AFRO	nigeria	NGA	2003	3318	6	91	0	355	0	66	NA	29	42	102.9	NA	2.57	583964.2	132581.484	10.27661506	9	55.4	0.558576245	69	0	202	3	0	0
AFRO	nigeria	NGA	2004	4814	8	91	0	782	0	120	NA	33	43	99.8	NA	2.57	615991.6	136033.321	10.27661506	6	56.6	1.286137641	68	0	355	69	0	0
AFRO	nigeria	NGA	2005	4836	6.3	85	0	830	1	223	NA	36	45	96.6	NA	2.57	648019	139611.303	10.27661506	9	57.8	3.549155718	13	0	782	68	0	0
AFRO	nigeria	NGA	2006	5175	6.5	88	0	1122	21	193	NA	40	46	93.4	94.4	2.57	702438.8	143318.011	10.27661506	37	59	5.545036083	14	2	830	13	1	0
AFRO	nigeria	NGA	2007	4277	5.86	94	0	285	68	74	NA	42	54	90.3	95.6	2.57	756858.6	147152.502	10.27661506	61	60.1	6.77	33	0	1122	14	21	2
AFRO	nigeria	NGA	2008	5536	6.54	93	0	798	65	93	NA	53	60	87.3	95.7	2.57	811278.4	151115.683	10.27661506	76	61.2	15.86	55	0	285	33	68	0
AFRO	nigeria	NGA	2009	5501	7.09	95	0	388	154	76	NA	63	66	84.3	99.8	2.599	865698.2	155207.145	10.27661506	42	62.3	20	102	0	798	55	65	0
AFRO	nigeria	NGA	2010	5996	8.64	95	0	21	27	79	NA	54	54	81.5	100.2	2.756	920118	159424.742	10.27661506	63	63.4	24	28	2	388	102	154	0
AFRO	nigeria	NGA	2011	6099	8.54	94	0	62	33	140	13	48	48	78.8	99.87093707	2.743	975917.4	163770.669	10.27661506	175	64.5	28.43	137	1	21	28	27	2
AFRO	nigeria	NGA	2012	7239	10.07	94	0	122	8	67	NA	42	42	76.2	101.0645441	2.801	1031716.8	168240.403	10.27661506	616	65.5	32.8	6	12	62	137	33	1
AFRO	nigeria	NGA	2013	8648	11.99	100	0	53	4	80	NA	63	63	73.8	100.7006878	2.693	1087516.2	172816.517	10.27661506	345	66.6	38	4	8	122	6	8	12
AFRO	nigeria	NGA	2014	10506	14.53	98	0	6	30	35	NA	66	66	71.5	99.7	2.71	1143315.6	177475.986	10.27661506	713	67.6	42.68	5	0	53	4	4	8
AFRO	nigeria	NGA	2015	13939	18.79	99	5	0	1	24	NA	66	66	69.4	102.4	2.91	1199115	182201.962	10.27661506	713	68.5	42.68	0	0	6	5	30	0
AFRO	nigeria	NGA	2016	1753	12.55	100	615	0	0	0	NA	66	66	69.4	NA	2.91	1199115	182201.962	10.27661506	713	68.5	42.68	0	0	0	0	1	0
AMRO	nicaragua	NIC	2000	32	1.45	97	0	0	0	0	NA	83	85	32.6	NA	1.91	30389	5026.792	9.331649977	1	78.9	0.980216487	0	0	NA	NA	NA	NA
AMRO	nicaragua	NIC	2001	27	1.33	100	0	0	0	0	NA	87	89	31.2	NA	1.91	31294.8	5100.75	10.37343396	1.071428571	79.5	1.448799428	0	0	0	0	0	0
AMRO	nicaragua	NIC	2002	28	1.25	96	0	0	0	0	NA	85	85	29.8	NA	1.91	32200.6	5171.736	10.55524193	1.142857143	80.1	1.714729584	0	0	0	0	0	0
AMRO	nicaragua	NIC	2003	37	1.62	100	0	0	0	0	NA	86	86	28.6	NA	1.91	33106.4	5240.876	11.9408531	1.214285714	80.7	1.880412532	0	0	0	0	0	0
AMRO	nicaragua	NIC	2004	30	1.29	100	0	0	0	0	NA	79	80	27.4	NA	1.91	34012.2	5309.703	11.99339287	1.285714286	81.3	2.320664609	0	0	0	0	0	0
AMRO	nicaragua	NIC	2005	31	1.45	100	0	0	0	0	NA	86	87	26.3	NA	1.91	34918	5379.327	13.36334985	1.357142857	81.9	2.566351177	0	0	0	0	0	0
AMRO	nicaragua	NIC	2006	27	1.26	93	0	0	0	0	NA	88	88	25.3	82.4	1.91	35401	5450.217	13.06804597	1.428571429	82.5	2.805573063	0	0	0	0	0	0
AMRO	nicaragua	NIC	2007	27	1.26	93	0	0	0	0	NA	93	93	24.4	80	1.91	35884	5522.119	12.76017852	1.5	83.1	3.9	0	0	0	0	0	0
AMRO	nicaragua	NIC	2008	18	0.84	72	0	0	0	4	NA	97	97	23.5	81.7	1.91	36367	5594.524	12.9852189	1.571428571	83.7	5.3	0	0	0	0	0	0
AMRO	nicaragua	NIC	2009	19	0.89	74	2	0	0	1	NA	98	99	22.7	82.6	1.911	36850	5666.595	13.96402679	1.642857143	84.3	7.3	0	0	0	0	0	0
AMRO	nicaragua	NIC	2010	30	1.49	53	0	0	0	0	NA	98	99	22	82.5	1.924	37333	5737.722	13.48285505	1.714285714	85	10	0	0	0	0	0	0
AMRO	nicaragua	NIC	2011	29	1.44	90	0	0	0	0	NA	98	99	21.3	81.16701518	2.021	37918.8	5807.787	12.5404217	1.785714286	85.6	10.6	0	0	0	0	0	0
AMRO	nicaragua	NIC	2012	31	1.54	90	0	0	0	0	NA	98	99	20.6	79.55115811	2.006	38504.6	5877.034	11.33290485	1.857142857	86.2	13.5	0	0	0	0	0	0
AMRO	nicaragua	NIC	2013	20	1	90	0	0	0	0	NA	98	99	20	79.22920376	1.931	39090.4	5945.646	11.33290485	1.928571429	86.8	15.5	0	0	0	0	0	0
AMRO	nicaragua	NIC	2014	28	1.4	100	0	0	0	0	NA	98	99	19.4	78.4	1.882	39676.2	6013.913	11.33290485	2	86.9	17.6	0	0	0	0	0	0
AMRO	nicaragua	NIC	2015	20	0.98	100	11	0	0	0	NA	98	99	18.8	79	1.947	40262	6082.032	11.33290485	2	87	17.6	0	0	0	0	0	0
AMRO	nicaragua	NIC	2016	1	0.26	100	1	0	0	0	NA	98	99	18.8	NA	1.947	40262	6082.032	11.33290485	2	87	17.6	0	0	0	0	0	0
EURO	netherlands	NLD	2000	13	0.45	0	0	0	0	0	NA	97	97	5.1	NA	1.555	1556337	15894.016	1.134940447	1	100	43.98435137	0	0	NA	NA	NA	NA
EURO	netherlands	NLD	2001	26	0.89	0	2	0	0	0	NA	97	97	5	NA	1.555	1592295	15984.365	1.266440689	1	100	49.37306211	NA	NA	0	0	0	0
EURO	netherlands	NLD	2002	17	0.58	6	0	0	0	0	NA	97	97	4.9	NA	1.555	1628253	16076.427	1.215531273	2	100	61.29	NA	NA	0	NA	0	NA
EURO	netherlands	NLD	2003	NA	NA	NA	NA	NA	NA	NA	NA	98	98	4.7	NA	1.555	1664211	16167.421	1.252021597	3	100	64.35	0	0	0	NA	0	NA
EURO	netherlands	NLD	2004	NA	NA	NA	NA	NA	NA	NA	NA	98	98	4.6	NA	1.555	1700169	16253.397	1.177459553	1	100	68.52	0	0	NA	0	NA	0
EURO	netherlands	NLD	2005	NA	NA	NA	NA	NA	NA	NA	NA	98	98	4.5	NA	1.555	1736127	16331.646	1.067337855	1	100	81	0	0	NA	0	NA	0
EURO	netherlands	NLD	2006	NA	NA	NA	NA	NA	NA	NA	NA	96	96	4.3	28.1	1.555	1755403.6	16401.105	0.781640582	1	100	83.7	0	0	NA	0	NA	0
EURO	netherlands	NLD	2007	NA	NA	NA	NA	NA	NA	NA	NA	96	96	4.2	28.6	1.555	1774680.2	16463.031	0.869679024	1	100	85.82	0	0	NA	0	NA	0
EURO	netherlands	NLD	2008	NA	NA	NA	NA	NA	NA	NA	NA	97	97	4	27.3	1.555	1793956.8	16519.862	0.908859948	1	100	87.42	0	0	NA	0	NA	0
EURO	netherlands	NLD	2009	NA	NA	NA	NA	0	0	NA	NA	97	97	3.8	27	1.609	1813233.4	16575.173	0.929879704	1	100	89.63	0	0	NA	0	NA	0
EURO	netherlands	NLD	2010	NA	NA	NA	NA	0	0	NA	NA	97	97	3.7	27.9	1.61	1832510	16631.571	0.866674053	1	100	90.72	0	0	0	0	0	0
EURO	netherlands	NLD	2011	NA	NA	NA	NA	0	0	NA	NA	97	97	3.6	28.30593389	1.628	1861905.2	16689.863	0.854720714	2	100	91.41999576	0	0	0	0	0	0
EURO	netherlands	NLD	2012	NA	NA	NA	NA	0	0	NA	NA	97	97	3.5	28.14487558	1.606	1891300.4	16749.318	0.862746864	1.666666667	100	92.85999236	0	0	0	0	0	0
EURO	netherlands	NLD	2013	NA	0	0	0	0	0	0	NA	97	97	3.3	26.90541393	1.508	1920695.6	16809.157	0.740391657	1.333333333	100	93.9564	0	0	0	0	0	0
EURO	netherlands	NLD	2014	NA	0	0	0	0	0	0	NA	96	96	3.3	28.6	1.475	1950090.8	16868.02	0.740391657	1	100	93.17	0	0	0	0	0	0
EURO	netherlands	NLD	2015	NA	0	0	0	0	0	0	NA	96	96	3.2	26.8	1.432	1979486	16924.929	0.740391657	1	100	93.17	0	0	0	0	0	0
EURO	netherlands	NLD	2016	NA	0	0	0	0	0	0	NA	96	96	3.2	NA	1.432	1979486	16924.929	0.740391657	1	100	93.17	0	0	0	0	0	0
EURO	norway	NOR	2000	0	NA	NA	NA	0	0	NA	NA	90	91	4	NA	1.288	292440	4491.572	1.090932083	1	100	52	0	0	NA	NA	NA	NA
EURO	norway	NOR	2001	10	1.13	40	0	0	0	0	NA	91	91	3.8	NA	1.288	306180.8	4514.907	0.819540867	1	100	64	NA	NA	0	0	0	0
EURO	norway	NOR	2002	13	1.47	23	0	0	0	0	NA	93	93	3.6	NA	1.288	319921.6	4537.24	1.013964719	1	100	72.84	NA	NA	0	NA	0	NA
EURO	norway	NOR	2003	10	1.14	40	0	0	0	0	NA	92	92	3.5	NA	1.288	333662.4	4560.947	1.118417864	1	100	78.13	NA	NA	0	NA	0	NA
EURO	norway	NOR	2004	8	0.92	0	0	0	0	0	NA	92	92	3.4	NA	1.288	347403.2	4589.241	0.784579696	1	100	77.69	NA	NA	0	NA	0	NA
EURO	norway	NOR	2005	12	1.38	17	0	0	0	0	NA	91	91	3.2	NA	1.288	361144	4624.388	0.713607941	1	100	81.99	NA	NA	0	NA	0	NA
EURO	norway	NOR	2006	11	1.22	27	0	0	0	0	NA	94	94	3.1	16.8	1.288	394275	4667.105	0.706791128	1	100	82.55	NA	NA	0	NA	0	NA
EURO	norway	NOR	2007	6	0.67	17	0	0	0	0	NA	93	93	3	17.1	1.288	427406	4716.584	0.635447821	1	100	86.93	NA	NA	0	NA	0	NA
EURO	norway	NOR	2008	13	1.44	23	0	0	0	0	NA	94	94	2.9	16.8	1.288	460537	4771.633	0.711603299	1	100	90.57	NA	NA	0	NA	0	NA
EURO	norway	NOR	2009	5	0.56	0	0	0	0	0	NA	94	94	2.7	18.3	1.324	493668	4830.371	0.599715156	1	100	92.08	0	0	0	NA	0	NA
EURO	norway	NOR	2010	9	1.01	56	0	0	0	0	NA	93	93	2.6	18.7	1.322	526799	4891.251	0.592895355	1	100	93.39	14	0	0	0	0	0
EURO	norway	NOR	2011	12	1.36	42	0	0	0	0	NA	94	94	2.5	20.41986512	1.356	569801.8	4953.945	2.267163994	3	100	93.48998265	0	0	0	14	0	0
EURO	norway	NOR	2012	14	1.59	36	0	0	0	0	NA	95	95	2.3	23.87860318	1.48	612804.6	5018.367	0.546994678	3	100	94.64997805	0	0	0	0	0	0
EURO	norway	NOR	2013	6	0.68	20	0	0	0	0	NA	94	94	2.3	21.48048256	1.359	655807.4	5083.45	0.924411159	3	100	95.0534	0	0	0	0	0	0
EURO	norway	NOR	2014	16	1.83	50	15	0	0	0	NA	93	93	2.2	23	1.371	698810.2	5147.97	0.924411159	3	100	96.3	0	0	0	0	0	0
EURO	norway	NOR	2015	10	1.12	20	10	0	0	0	NA	93	93	2	20.8	1.393	741813	5210.967	0.924411159	3	100	96.3	0	0	0	0	0	0
EURO	norway	NOR	2016	1	0.6	0	1	0	0	0	NA	93	93	2	NA	1.393	741813	5210.967	0.924411159	3	100	96.3	0	0	0	0	0	0
SEARO	nepal	NPL	2000	211	1.9	79	0	4	0	0	NA	74	74	59.6	NA	1.967	717900	23740.145	2.738936991	23	77.1	0.204651684	265	0	NA	NA	NA	NA
SEARO	nepal	NPL	2001	175	1.83	83	0	0	0	0	NA	72	73	56.7	NA	1.967	710211.4	24140.941	3.584847745	33	78.2	0.240015303	268	0	4	265	0	0
SEARO	nepal	NPL	2002	191	1.99	87	0	0	0	1	NA	72	72	53.8	NA	1.967	702522.8	24516.969	3.559743237	58	79.2	0.31295606	1600	0	0	268	0	0
SEARO	nepal	NPL	2003	192	1.89	86	0	0	0	1	NA	78	76	51.2	NA	1.967	694834.2	24868.9	3.086579954	15	80.2	0.382810917	225	0	0	1600	0	0
SEARO	nepal	NPL	2004	214	2.15	84	0	0	0	0	NA	80	80	48.7	NA	1.967	687145.6	25198.13	3.755731403	62	81.2	0.449843651	134	2	0	225	0	0
SEARO	nepal	NPL	2005	230	2.25	84	0	4	0	2	1	75	78	46.3	NA	1.967	679457	25506.847	3.609828825	70	82.2	0.826551266	66	0	0	134	0	2
SEARO	nepal	NPL	2006	364	3.5	86	0	5	0	2	1	89	91	44.1	95.4	1.967	659297	25794.344	2.469372467	83	83.2	1.141389164	676	0	4	66	0	0
SEARO	nepal	NPL	2007	343	3.24	83	0	5	0	0	1	82	82	42	93.6	1.967	639137	26063.619	3.441230223	90	84.1	1.41	874	0	5	676	0	0
SEARO	nepal	NPL	2008	425	3.93	87	0	6	0	0	1	82	82	40	94.2	1.967	618977	26325.183	3.38674253	121	85.1	1.73	559	0	5	874	0	0
SEARO	nepal	NPL	2009	452	4.15	87	0	0	0	0	NA	89	93	38.1	95.4	1.967	598817	26592.666	3.02882549	39	86.1	1.97	741	15	6	559	0	0
SEARO	nepal	NPL	2010	604	5.5	88	0	6	0	0	1	82	83	36.3	95.4	2.044	578657	26875.91	3.047007049	38	87	7.93	42	2	0	741	0	15
SEARO	nepal	NPL	2011	568	5.2	89	0	0	0	0	NA	92	92	34.6	93.67665103	2.152	566581.2	27179.237	2.874070942	46	88	9	22	0	6	42	0	2
SEARO	nepal	NPL	2012	640	5.83	95	0	0	0	0	NA	90	90	33.1	92.96132182	2.001	554505.4	27500.515	2.874070942	46	88.9	11.1493	0	2	0	22	0	0
SEARO	nepal	NPL	2013	576	5.21	90	0	0	0	0	NA	92	92	31.7	91.76463638	2.058	542429.6	27834.981	2.874070942	102	89.8	13.3	0	0	0	0	0	2
SEARO	nepal	NPL	2014	486	4.37	95	0	0	0	0	NA	92	92	30.5	91	1.989	530353.8	28174.724	2.874070942	7	90.7	15.44	0	0	0	0	0	0
SEARO	nepal	NPL	2015	391	3.43	96	15	0	0	0	NA	92	92	29.4	90.5	1.878	518278	28513.7	2.874070942	7	91.6	15.44	0	0	0	0	0	0
SEARO	nepal	NPL	2016	42	1.95	93	23	0	0	0	NA	92	92	29.4	NA	1.878	518278	28513.7	2.874070942	7	91.6	15.44	0	0	0	0	0	0
WPRO	new zealand	NZL	2000	14	1.56	36	0	0	0	0	NA	90	82	6.1	NA	1.19	678813	3858.234	1.347837447	1	100	47.37955654	0	0	NA	NA	NA	NA
WPRO	new zealand	NZL	2001	11	1.22	27	0	0	0	0	NA	90	82	5.9	NA	1.19	711040.8	3906.911	1.305410517	1	100	53.24101529	0	0	0	0	0	0
WPRO	new zealand	NZL	2002	11	1.22	55	0	0	0	0	NA	90	84	5.8	NA	1.19	743268.6	3961.695	1.514410754	2	100	59.08075328	0	0	0	0	0	0
WPRO	new zealand	NZL	2003	9	1	44	0	0	0	0	NA	90	86	5.7	NA	1.19	775496.4	4020.195	1.094335174	3	100	60.96253987	0	0	0	0	0	0
WPRO	new zealand	NZL	2004	12	1.33	42	0	0	0	0	NA	89	87	5.5	NA	1.19	807724.2	4078.779	1.103191287	3.4	100	61.84762781	0	0	0	0	0	0
WPRO	new zealand	NZL	2005	9	1	22	0	0	0	0	NA	89	89	5.4	NA	1.19	839952	4134.699	1.475526697	3.8	100	62.72021237	0	0	0	0	0	0
WPRO	new zealand	NZL	2006	8	1	88	0	0	0	0	NA	89	89	5.3	19.4	1.19	861450.2	4187.584	1.170842672	4.2	100	69	0	0	0	0	0	0
WPRO	new zealand	NZL	2007	4	0.5	50	0	0	0	0	NA	88	88	5.3	20.5	1.19	882948.4	4238.021	1.134018816	4.6	100	69.76	0	0	0	0	0	0
WPRO	new zealand	NZL	2008	7	0.78	57	0	0	0	0	NA	89	89	5.3	21.4	1.19	904446.6	4285.38	1.192094032	5	100	72.03	0	0	0	0	0	0
WPRO	new zealand	NZL	2009	9	1	44	0	0	0	0	NA	92	92	5.2	23.3	1.227	925944.8	4329.124	1.549870794	4.333333333	100	79.7	0	0	0	0	0	0
WPRO	new zealand	NZL	2010	7	0.81	29	0	0	0	0	NA	93	93	5.1	23.9	1.188	947443	4369.027	0.984401585	3.666666667	100	80.46	0	0	0	0	0	0
WPRO	new zealand	NZL	2011	3	0.35	33	0	0	0	0	NA	95	95	5	24.84255334	1.279	965901.6	4404.483	0.879748087	3	100	81.23	0	0	0	0	0	0
WPRO	new zealand	NZL	2012	8	0.93	25	0	0	0	0	NA	93	93	4.9	25.63716558	1.239	984360.2	4435.883	0.914189143	2.333333333	100	82	0	0	0	0	0	0
WPRO	new zealand	NZL	2013	12	1.39	50	0	0	0	0	NA	92	92	4.9	22.71937024	1.237	1002818.8	4465.276	1.036015834	1.666666667	100	82.78	0	0	0	0	0	0
WPRO	new zealand	NZL	2014	8	0.93	38	0	0	0	0	NA	93	93	4.8	24.1	1.236	1021277.4	4495.482	1.036015834	1	100	85.5	0	0	0	0	0	0
WPRO	new zealand	NZL	2015	7	0.8	29	2	0	0	0	NA	93	93	4.7	22.6	1.221	1039736	4528.526	1.036015834	1	100	85.5	0	0	0	0	0	0
WPRO	new zealand	NZL	2016	0	0	0	0	0	0	0	NA	93	93	4.7	NA	1.221	1039736	4528.526	1.036015834	1	100	85.5	0	0	0	0	0	0
EMRO	oman	OMN	2000	11	1.31	73	0	0	0	0	NA	99	99	14.3	NA	1.467	623608	2239.403	0.580609864	NA	84	3.520421417	0	0	NA	NA	NA	NA
EMRO	oman	OMN	2001	15	1.79	100	0	0	0	0	NA	99	99	13.3	NA	1.467	632118.4	2272.547	0.580609864	NA	84.7	5.893841521	0	0	0	0	0	0
EMRO	oman	OMN	2002	17	2.02	88	0	0	0	0	NA	99	99	12.5	NA	1.467	640628.8	2323.203	0.649798194	NA	85.5	6.873396039	0	0	0	0	0	0
EMRO	oman	OMN	2003	13	1.43	100	0	0	0	0	NA	99	99	11.9	NA	1.467	649139.2	2385.075	0.659930604	NA	86.2	7.255742945	0	0	0	0	0	0
EMRO	oman	OMN	2004	31	3.69	90	0	0	0	0	NA	99	99	11.4	NA	1.467	657649.6	2448.194	0.670063013	NA	87	6.75885217	2	0	0	0	0	0
EMRO	oman	OMN	2005	23	2.62	100	0	0	0	0	NA	99	99	10.9	NA	1.467	666160	2506.891	0.680195423	NA	87.8	6.68358142	478	0	0	2	0	0
EMRO	oman	OMN	2006	16	1.91	100	0	0	0	0	NA	98	98	10.6	43.8	1.467	696172.2	2553.376	0.690327832	NA	88.6	8.299716673	1	0	0	478	0	0
EMRO	oman	OMN	2007	32	3.95	88	0	0	0	0	NA	99	97	10.4	45.5	1.467	726184.4	2593.75	0.700460241	NA	89.4	16.68	0	0	0	1	0	0
EMRO	oman	OMN	2008	19	2.42	95	0	0	0	0	NA	99	97	10.2	47.4	1.467	756196.6	2652.281	0.694036644	NA	90.1	20	0	0	0	0	0	0
EMRO	oman	OMN	2009	19	2.42	95	0	0	0	0	NA	98	96	10.1	47.2	1.438	786208.8	2762.073	0.865714755	NA	90.9	26.8	0	0	0	0	0	0
EMRO	oman	OMN	2010	33	3.89	88	0	0	0	0	NA	99	99	10	48.7	1.561	816221	2943.747	1.037392865	NA	91.7	35.8278	0	0	0	0	0	0
EMRO	oman	OMN	2011	39	4.58	97	0	0	0	0	NA	99	99	10	49.25338286	1.743	1021972.4	3210.003	1.209070975	NA	92.5	48	0	9	0	0	0	0
EMRO	oman	OMN	2012	31	3.63	100	0	0	0	0	NA	98	99	10	51.74527648	1.887	1227723.8	3545.192	1.209070975	NA	93.3	60	0	2	0	0	0	9
EMRO	oman	OMN	2013	20	2.33	100	0	0	0	0	NA	98	99	10	51.97305886	1.806	1433475.2	3906.912	1.209070975	NA	93.3	66.45	0	1	0	0	0	2
EMRO	oman	OMN	2014	34	3.93	97	0	0	0	0	NA	99	99	10	53.1	1.889	1639226.6	4236.057	1.209070975	NA	93.4	70.22	0	0	0	0	0	1
EMRO	oman	OMN	2015	39	4.38	97	0	0	0	0	NA	99	99	9.9	52	1.947	1844978	4490.541	1.209070975	NA	93.4	70.22	0	0	0	0	0	0
EMRO	oman	OMN	2016	10	5.95	100	2	0	0	0	NA	99	99	9.9	NA	1.947	1844978	4490.541	1.209070975	NA	93.4	70.22	0	0	0	0	0	0
EMRO	pakistan	PAK	2000	1152	1.53	71	0	199	0	54	NA	62	65	87.7	NA	2.89	4181912	138250.487	6.191945557	49	88.5	1.318550779	292	0	NA	NA	NA	NA
EMRO	pakistan	PAK	2001	1573	2.33	84	0	119	0	42	NA	65	68	86	NA	2.89	3979756	141282.077	6.487940476	53	88.7	1.318550779	279	0	199	292	0	0
EMRO	pakistan	PAK	2002	1802	2.75	87	0	90	0	46	NA	68	71	84.4	NA	2.89	3777600	144271.586	6.276817932	45	88.9	2.577426737	1610	0	119	279	0	0
EMRO	pakistan	PAK	2003	2270	3.04	90	0	103	0	18	NA	67	69	82.9	NA	2.89	3575444	147251.53	6.131742287	29	89.1	5.041158126	233	0	90	1610	0	0
EMRO	pakistan	PAK	2004	2629	3.53	88	0	53	0	23	NA	65	65	81.4	NA	2.89	3373288	150267.989	6.26420411	67	89.3	6.164320985	138	2	103	233	0	0
EMRO	pakistan	PAK	2005	4026	5.33	89	0	28	0	10	NA	77	78	80	NA	2.89	3171132	153356.383	6.096672616	78	89.5	6.332329098	75	0	53	138	0	2
EMRO	pakistan	PAK	2006	4416	5.79	89	0	40	0	8	NA	78	77	78.7	103.1	2.89	3325222.8	156524.189	6.244647722	164	89.7	6.5	707	0	28	75	0	0
EMRO	pakistan	PAK	2007	4425	5.65	91	0	32	0	5	NA	75	75	77.4	100.1	2.89	3479313.6	159767.672	6.439399501	259	89.9	6.8	891	0	40	707	0	0
EMRO	pakistan	PAK	2008	5344	6.5	90	0	117	0	28	NA	62	70	76.1	103.8	2.89	3633404.4	163096.985	7.220608598	566	90.1	7	590	0	32	891	0	0
EMRO	pakistan	PAK	2009	5163	6.13	90	0	89	0	13	NA	71	70	74.8	104.1	3.087	3787495.2	166520.983	7.343586531	666	90.3	7.5	779	15	117	590	0	0
EMRO	pakistan	PAK	2010	5393	8.87	88	0	144	0	24	NA	82	82	73.5	102.5	3.05	3941586	170043.918	7.628098723	711	90.5	8	67	7	89	779	0	15
EMRO	pakistan	PAK	2011	5762	9.35	88	0	198	0	31	NA	74	75	72.1	102.3260926	2.905	3879060	173669.648	7.886568584	1011	90.7	9	102	1	144	67	0	7
EMRO	pakistan	PAK	2012	5036	8.36	89	0	58	16	6	NA	72	72	70.6	101.582576	2.833	3816534	177392.252	7.75021189	1651	90.9	9.96	37	11	198	102	0	1
EMRO	pakistan	PAK	2013	4790	7.72	90	0	93	48	24	NA	73	72	69.1	102.8957921	3.106	3754008	181192.646	7.75021189	2213	91.1	10.9	14	3	58	37	16	11
EMRO	pakistan	PAK	2014	5369	8.25	88	0	306	22	45	NA	73	72	67.4	103	3.107	3691482	185044.286	7.75021189	2146	91.3	13.8	28	0	93	14	48	3
EMRO	pakistan	PAK	2015	5789	9.18	89	101	54	2	6	NA	73	72	65.8	102.9	3.049	3628956	188924.874	7.75021189	2146	91.4	13.8	20	0	306	28	22	0
EMRO	pakistan	PAK	2016	735	6.2	94	162	5	0	0	NA	73	72	65.8	NA	3.049	3628956	188924.874	7.75021189	2146	91.4	13.8	1	0	54	20	2	0
AMRO	panama	PAN	2000	10	1.12	100	0	0	0	0	NA	98	99	21.9	NA	1.68	83410	3028.751	9.787836371	1	89.5	6.554796477	0	0	NA	NA	NA	NA
AMRO	panama	PAN	2001	9	0.58	78	0	0	0	0	NA	99	95	21.4	NA	1.68	90240.6	3086.887	9.818993592	1	89.9	7.268399878	0	0	0	0	0	0
AMRO	panama	PAN	2002	4	0.41	100	0	0	0	0	NA	99	99	20.9	NA	1.68	97071.2	3144.728	11.95551291	1	90.3	8.518077815	0	0	0	0	0	0
AMRO	panama	PAN	2003	8	0.85	75	0	0	0	0	NA	98	95	20.4	NA	1.68	103901.8	3202.511	10.42950748	1	90.6	9.987424077	0	0	0	0	0	0
AMRO	panama	PAN	2004	13	1.34	92	0	0	0	0	NA	95	92	19.9	NA	1.68	110732.4	3260.611	9.323910533	1	91	11.14086254	0	0	0	0	0	0
AMRO	panama	PAN	2005	6	0.61	83	0	0	0	0	NA	92	88	19.4	NA	1.68	117563	3319.301	10.81425069	1	91.4	11.48400928	0	0	0	0	0	0
AMRO	panama	PAN	2006	9	0.92	78	0	0	0	0	NA	88	98	19	59.6	1.68	125512.2	3378.6	10.82103037	1	91.7	17.34956617	0	0	0	0	0	0
AMRO	panama	PAN	2007	11	1.12	82	0	0	0	0	NA	85	84	18.5	59.4	1.68	133461.4	3438.398	12.71829492	1	92.1	22.29	0	0	0	0	0	0
AMRO	panama	PAN	2008	18	1.83	89	0	0	0	0	NA	86	86	18	58.6	1.68	141410.6	3498.679	18.40449362	1	92.4	33.82	0	0	0	0	0	0
AMRO	panama	PAN	2009	10	1.02	90	0	0	0	0	NA	85	85	17.5	59.7	1.862	149359.8	3559.401	22.62264488	1	92.8	39.08	0	0	0	0	0	0
AMRO	panama	PAN	2010	8	0.79	100	0	0	0	0	NA	94	95	17	59.3	1.878	157309	3620.506	20.63549719	1	93.1	40.1	0	0	0	0	0	0
AMRO	panama	PAN	2011	9	0.88	67	0	0	0	0	NA	87	91	16.5	57.80390404	1.812	162789.2	3681.979	20.29127322	1	93.4	42.7	0	0	0	0	0	0
AMRO	panama	PAN	2012	8	0.78	100	0	0	0	0	NA	85	87	16	56.12632806	1.899	168269.4	3743.761	17.19724905	1	93.7	40.30189522	0	0	0	0	0	0
AMRO	panama	PAN	2013	12	1.17	80	0	0	0	0	NA	80	81	15.5	55.79648966	1.893	173749.6	3805.683	17.15242186	1	94.1	44.03	0	0	0	0	0	0
AMRO	panama	PAN	2014	14	1.36	71	0	0	0	0	NA	80	80	15.1	55.7	1.877	179229.8	3867.535	17.15242186	1	94.4	44.92	0	0	0	0	0	0
AMRO	panama	PAN	2015	14	1.34	79	8	0	0	0	NA	80	80	14.6	54.6	1.903	184710	3929.141	17.15242186	1	94.7	44.92	0	0	0	0	0	0
AMRO	panama	PAN	2016	1	0.51	100	1	0	0	0	NA	80	80	14.6	NA	1.903	184710	3929.141	17.15242186	1	94.7	44.92	0	0	0	0	0	0
AMRO	peru	PER	2000	134	1.19	93	0	0	0	0	NA	98	93	29.6	NA	2.06	66293	25914.875	5.007676899	3	79.8	3.076430611	0	0	NA	NA	NA	NA
AMRO	peru	PER	2001	113	0.94	100	0	0	0	0	NA	90	90	27.6	NA	2.06	68542.6	26261.363	4.90665264	3	80.3	7.578762957	0	0	0	0	0	0
AMRO	peru	PER	2002	111	1.12	95	0	0	0	0	NA	95	95	25.7	NA	2.06	70792.2	26601.463	4.249920941	2	80.9	8.96694917	0	0	0	0	0	0
AMRO	peru	PER	2003	101	1.17	95	0	0	0	0	NA	94	95	24.1	NA	2.06	73041.8	26937.737	4.860871587	1	81.4	11.6	0	0	0	0	0	0
AMRO	peru	PER	2004	93	1.08	89	0	0	0	0	NA	86	81	22.6	NA	2.06	75291.4	27273.188	5.568561638	3	81.8	14.1	0	0	0	0	0	0
AMRO	peru	PER	2005	86	0.95	74	0	0	0	0	NA	77	66	21.3	NA	2.06	77541	27610.406	11.02683337	2	82.3	17.1	0	0	0	0	0	0
AMRO	peru	PER	2006	77	0.85	61	0	0	0	0	NA	94	94	20.1	79.2	2.06	78846	27949.958	11.20557583	1	82.8	20.7	0	0	0	0	0	0
AMRO	peru	PER	2007	91	1.01	65	0	0	0	0	NA	93	93	19	76.4	2.06	80151	28292.768	10.35709382	4	83.3	25.2	0	0	0	0	0	0
AMRO	peru	PER	2008	97	1.08	73	0	0	0	0	NA	93	93	18	77.5	2.06	81456	28642.048	11.63991931	1	83.7	30.57	0	0	0	0	0	0
AMRO	peru	PER	2009	92	1.02	65	0	0	0	0	NA	93	92	17.1	77.1	2	82761	29001.563	10.26117685	4	84.2	31.4	0	0	0	0	0	0
AMRO	peru	PER	2010	85	1.01	72	0	0	0	0	NA	93	92	16.3	76.9	2.067	84066	29373.644	9.257477831	4.666666667	84.6	34.77	0	0	0	0	0	0
AMRO	peru	PER	2011	132	1.58	77	0	0	0	0	NA	91	91	15.6	73.61549303	2.077	85429	29759.891	9.62494712	5.333333333	85	36.01	0	0	0	0	0	0
AMRO	peru	PER	2012	101	1.21	73	0	0	0	0	NA	95	94	14.9	73.48090582	1.995	86792	30158.768	9.571618998	6	85.5	38.2	0	0	0	0	0	0
AMRO	peru	PER	2013	82	0.95	70	0	0	0	1	NA	88	71	14.2	72.33187586	2.258	88155	30565.461	6.653681394	10	85.9	39.2	0	0	0	0	0	0
AMRO	peru	PER	2014	60	0.71	65	0	0	0	0	NA	88	79	13.6	72.9	2.304	89518	30973.148	6.653681394	12	86.3	40.2	0	0	0	0	0	0
AMRO	peru	PER	2015	71	0.83	72	5	0	0	0	NA	88	79	13.1	71.9	2.029	90881	31376.67	6.653681394	12	86.7	40.2	0	0	0	0	0	0
AMRO	peru	PER	2016	6	0.37	50	6	0	0	0	NA	88	79	13.1	NA	2.029	90881	31376.67	6.653681394	12	86.7	40.2	0	0	0	0	0	0
WPRO	philippines	PHL	2000	477	1.62	78	0	0	0	1	NA	78	74	29.9	NA	2.37	318095	77932.247	7.385529318	132	87.1	1.982253196	0	0	NA	NA	NA	NA
WPRO	philippines	PHL	2001	329	1.1	79	0	0	3	0	NA	79	76	29.4	NA	2.37	305969.6	79604.541	7.379780079	50	87.4	2.52400566	0	0	0	0	0	0
WPRO	philippines	PHL	2002	490	1.59	87	0	0	0	0	NA	79	77	28.9	NA	2.37	293844.2	81294.378	8.094755256	48	87.7	4.332275746	0	0	0	0	3	0
WPRO	philippines	PHL	2003	466	1.47	90	0	0	0	0	NA	84	85	28.4	NA	2.37	281718.8	82971.734	7.791326015	107	88	4.857672267	0	0	0	0	0	0
WPRO	philippines	PHL	2004	339	1.05	83	0	0	0	0	NA	88	85	27.9	NA	2.37	269593.4	84596.249	7.531639445	32	88.3	5.243628452	0	0	0	0	0	0
WPRO	philippines	PHL	2005	352	1.09	80	0	0	0	2	NA	89	90	27.4	NA	2.37	257468	86141.373	7.496980875	25	88.6	5.397636329	0	0	0	0	0	0
WPRO	philippines	PHL	2006	437	1.37	83	0	0	0	4	NA	88	88	26.9	79.2	2.37	247694.2	87592.899	7.091957241	58	88.9	5.740586325	0	0	0	0	0	0
WPRO	philippines	PHL	2007	509	1.52	77	0	0	0	0	NA	87	87	26.4	83.2	2.37	237920.4	88965.508	6.45734415	65	89.2	5.97	0	0	0	0	0	0
WPRO	philippines	PHL	2008	494	1.47	73	0	0	0	1	NA	91	91	25.9	83.4	2.37	228146.6	90297.115	6.440098612	275	89.5	6.22	0	0	0	0	0	0
WPRO	philippines	PHL	2009	612	1.83	68	0	0	0	1	NA	87	86	25.4	85.8	2.397	218372.8	91641.881	6.93029654	230	89.8	9	0	0	0	0	0	0
WPRO	philippines	PHL	2010	413	1.29	74	0	0	0	2	NA	79	78	24.9	87.1	2.574	208599	93038.902	9.521177755	205	90.1	25	0	0	0	0	0	0
WPRO	philippines	PHL	2011	335	1.04	67	0	0	0	1	NA	80	80	24.4	84.9993084	2.574	209251.6	94501.233	9.117851129	149	90.5	29	0	0	0	0	0	0
WPRO	philippines	PHL	2012	403	1.24	71	0	0	0	1	NA	86	86	23.9	83.15367708	2.415	209904.2	96017.322	8.772888092	247	90.8	36.2351	0	0	0	0	0	0
WPRO	philippines	PHL	2013	277	0.84	70	0	0	0	2	NA	94	88	23.3	82.75766628	2.374	210556.8	97571.676	9.312996663	652	91.1	37	0	0	0	0	0	0
WPRO	philippines	PHL	2014	272	0.83	60	0	0	0	0	NA	79	84	22.8	85.3	2.456	211209.4	99138.69	9.312996663	597	91.5	39.69	0	0	0	0	0	0
WPRO	philippines	PHL	2015	438	1.31	65	41	0	0	0	NA	79	84	22.2	86.3	2.462	211862	100699.395	9.312996663	597	91.8	39.69	0	0	0	0	0	0
WPRO	philippines	PHL	2016	19	0.3	79	19	0	0	0	NA	79	84	22.2	NA	2.462	211862	100699.395	9.312996663	597	91.8	39.69	0	0	0	0	0	0
WPRO	papua new guinea	PNG	2000	26	1.3	58	0	0	0	1	NA	59	47	58.3	NA	2.13	25101	5374.051	8.644366308	1	35.1	0.835249302	0	0	NA	NA	NA	NA
WPRO	papua new guinea	PNG	2001	17	0.85	65	0	0	0	0	NA	55	47	57.8	NA	2.13	26074.2	5512.835	7.900023392	1	35.5	0.904103545	0	0	0	0	0	0
WPRO	papua new guinea	PNG	2002	14	0.7	29	0	0	0	1	NA	61	47	57.3	NA	2.13	27047.4	5653.284	8.303495224	1	35.9	1.321656935	0	0	0	0	0	0
WPRO	papua new guinea	PNG	2003	17	0.77	65	0	0	0	0	NA	68	53	56.7	NA	2.13	28020.6	5795.571	10.49402564	1	36.3	1.374404668	0	0	0	0	0	0
WPRO	papua new guinea	PNG	2004	12	0.52	42	0	0	0	0	NA	62	49	56.2	NA	2.13	28993.8	5940.048	5.194620928	1	36.7	1.507912772	0	0	0	0	0	0
WPRO	papua new guinea	PNG	2005	18	0.78	50	0	0	0	0	NA	61	50	55.6	NA	2.13	29967	6086.905	9.891798813	1	37.1	1.716190476	303	46	0	0	0	0
WPRO	papua new guinea	PNG	2006	13	0.54	38	0	0	0	1	NA	61	56	54.7	84.6	2.13	29058.4	6236.158	9.766567822	1	37.5	1.754487261	2	0	0	303	0	46
WPRO	papua new guinea	PNG	2007	25	1	68	0	0	0	0	NA	60	61	53.8	85.1	2.13	28149.8	6387.47	8.128018797	1	37.9	1.790559361	0	0	0	2	0	0
WPRO	papua new guinea	PNG	2008	12	0.46	17	0	0	0	2	NA	52	65	52.7	84.6	2.13	27241.2	6540.267	9.204874401	1	38.3	1.15	0	0	0	0	0	0
WPRO	papua new guinea	PNG	2009	24	0.83	42	0	0	0	0	NA	62	68	51.6	84.1	2.075	26332.6	6693.799	10.39549256	1	38.7	1.61	0	0	0	0	0	0
WPRO	papua new guinea	PNG	2010	17	0.65	59	0	0	0	0	NA	56	61	50.3	83.9	2.113	25424	6847.517	10.39518468	1	39.1	1.28	0	0	0	0	0	0
WPRO	papua new guinea	PNG	2011	10	0.38	50	0	0	0	0	NA	61	58	49.2	84.21832119	2.139	25495.6	7001.172	10.39518468	1	39.5	2	0	0	0	0	0	0
WPRO	papua new guinea	PNG	2012	10	0.38	30	0	0	0	0	NA	63	70	48	83.67603346	2.076	25567.2	7154.87	10.39518468	1	39.9	3.5	0	0	0	0	0	0
WPRO	papua new guinea	PNG	2013	18	0.69	30	0	0	0	0	NA	68	69	47	84.913718	2.126	25638.8	7308.864	10.39518468	1	39.9	6.5	0	0	0	0	0	0
WPRO	papua new guinea	PNG	2014	12	0.46	33	0	0	0	0	NA	62	53	45.7	84.1	2.066	25710.4	7463.577	10.39518468	1	40	9.38	0	0	0	0	0	0
WPRO	papua new guinea	PNG	2015	27	1.01	30	1	0	0	0	NA	62	53	44.5	83.4	2.064	25782	7619.321	10.39518468	1	40	9.38	0	0	0	0	0	0
[truncated: 955 more rows]
