# Supplementary material for: Violence, insecurity, and the risk of polio: A systematic analysis
Source: PLoS One. 2017 Oct 11;12(10):e0185577. doi: 10.1371/journal.pone.0185577 (PMC5636089; doi:10.1371/journal.pone.0185577)
Supplement: S3 File — R code used to produce results of the analysis. (R) [file pone.0185577.s003.R]

rm(list=ls())
library(readr)
library(tidyr)
library(dplyr)
library(stringr)

## update as needed ########
out_folder ="~/"
write_tables = TRUE

########################################
### Read in and format data ################

data <- read_csv("S2_File.csv") 

#subset to EMRO, AFRO, SEARO, and years > 2006
data <- data %>% filter(country != "saint helena",year >= 2006, year <= 2015,who_region %in% c("EMRO","AFRO","SEARO")) 

# create outcome (y/n) variable:
data <- data %>% mutate(cases = as.numeric(wpv >0 | cvdpv >0), cases_lag = as.numeric(wpv_lag >0 | cvdpv_lag >0), 
                        cases_nb_lag = as.numeric(wpv_nb_lag > 0 | cvdpv_nb_lag > 0))

data <- data %>% mutate(migrant_stock = migrant_stock/100000) # migrants in 100k
data <- data %>% mutate(population = population/1000) # population in millions
data <- data %>% mutate(terror_events = terror_events) # 


############ ####################################
######## Create summary tables ######################


################### table 1
median_iqr <- function(x){
  med = median(x,na.rm=T) %>% formatC(format="g",digits=3,drop0=FALSE) %>% str_trim
  lower = quantile(x,.25,na.rm=T) %>% formatC(format="g",digits=3,drop0=FALSE)%>% str_trim
  upper = quantile(x,.75,na.rm=T) %>% formatC(format="g",digits=3,drop0=FALSE)%>% str_trim
  paste0(med, ", (",lower,"-",upper,")")
}

all_country_summary <- data %>% 
  summarise_each(funs(median_iqr), wpv, cvdpv,dtp3,imr,fsi,gpi,terror_events,homicide,migrant_stock, water,internet) %>%
  gather(variable,summary,everything())

wpv_country_summary <- data %>% group_by(country) %>% mutate(any_case = any(cases,na.rm=T)) %>%  ungroup %>%
  group_by(any_case) %>% 
  summarise_each(funs(median_iqr), wpv, cvdpv,dtp3,imr,fsi,gpi,terror_events,homicide,migrant_stock, water,internet) %>%
  gather(variable,summary,-any_case) %>% spread(any_case,summary)

wpv_year_summary <- data %>% 
  group_by(any_case = cases) %>% 
  summarise_each(funs(median_iqr), wpv, cvdpv,dtp3,imr,fsi,gpi,terror_events,homicide,migrant_stock, water,internet) %>%
  gather(variable,summary,-any_case) %>% spread(any_case,summary)

table1 <- left_join(all_country_summary,wpv_year_summary) %>% setNames(c("variable","all_country_years","country-years with no cases","country-years with cases")) 
table1 
  
if(write_tables) table1 %>% write_csv(paste0(out_folder,"table_1_v2.csv"))

# alternate table 1 based on countries with/without cases:
table1_alt <- left_join(all_country_summary,wpv_country_summary) %>% setNames(c("variable","all_countries","countries with no cases","countries with cases")) 
table1_alt
if(write_tables) table1_alt %>%  write_csv(paste0(out_folder,"table_1_alt_v2.csv"))


########################################################
############# Primary analysis ###############################

## lag variables to predict polio cases in future years:
data <- data %>% group_by(country) %>% arrange(year) %>%
  mutate_each(funs(lag),dtp3,pol3,imr,fsi,gpi,terror_events,homicide,migrant_stock, water,internet) %>%
  mutate(terror_events = terror_events/1000)


## perform regressions:
res <- data_frame(variable = c("cases_lag","cases_nb_lag","dtp3","population", "imr","fsi","gpi","terror_events","homicide","migrant_stock", "water"))
res <- res %>% mutate(intrinsic = ifelse(variable %in% c("cases_lag","cases_nb_lag","dtp3","population"),1,0),
                      intrinsic_plus = ifelse(variable %in% c("fsi","gpi","terror_events","homicide"),0,1))
res <- res %>% mutate(formula1 = str_replace('cases ~ @','@',variable),
               formula2 = ifelse(!intrinsic, str_replace('cases ~ @ + cases_lag + cases_nb_lag+dtp3 + population','@',variable),'cases ~ cases_lag + cases_nb_lag+dtp3+population'),
               formula3 = ifelse(!intrinsic_plus, str_replace('cases ~ @ + cases_lag + cases_nb_lag+dtp3 + population + imr + migrant_stock + water','@',variable),'cases ~ cases_lag + cases_nb_lag+dtp3 + population + imr + migrant_stock + water')
               )

# for each variable, fit:
#     model 1: simple logistic regression 
#     model 2: adjusted logistic regression 
#     model 3: multiple logistic regression on all variables

res <- res %>% rowwise %>% 
  do(variable = .$variable,
     mod1 = glm(formula(.$formula1),family=binomial(), data=data), 
     mod2 = glm(formula(.$formula2), family=binomial(),data=data ),
     mod3 = glm(formula(.$formula3), family=binomial(),data=data )) %>% 
  mutate(mod1.coef = coef(mod1)[variable],
         mod1.var = vcov(mod1)[variable,variable],
         mod2.coef = coef(mod2)[variable],
         mod2.var = vcov(mod2)[variable,variable],
         mod3.coef = coef(mod3)[variable],
         mod3.var = vcov(mod3)[variable,variable]) %>% ungroup %>%
  unnest(variable)

## Calculate 95% Confidence intervals and p-values:
expit <- function(x){exp(x)/(1+exp(x))}
res <- res %>% mutate(
               mod1.lower = mod1.coef - 1.96*sqrt(mod1.var),
               mod1.upper = mod1.coef + 1.96*sqrt(mod1.var),
               mod1.p = pchisq(mod1.coef^2/mod1.var,1,lower=F),
               mod2.lower = mod2.coef - 1.96*sqrt(mod2.var),
               mod2.upper = mod2.coef + 1.96*sqrt(mod2.var),
               mod2.p  = pchisq(mod2.coef^2/mod2.var,1,lower=F),
               mod3.lower = mod3.coef - 1.96*sqrt(mod3.var),
               mod3.upper = mod3.coef + 1.96*sqrt(mod3.var),
               mod3.p  = pchisq(mod3.coef^2/mod3.var,1,lower=F)) %>%
  mutate_each(funs(exp),matches("lower"), matches("upper"),matches("coef"))

res

##Format numbers for pretty printing:
tab <- res %>% mutate_each(funs(formatC(.,format="f",digits=2,drop0trailing=T)),matches("lower"), matches("upper"),matches("coef")) %>%
  mutate_each(funs(formatC(.,format="g",digits=2,drop0trailing=T)), mod1.p,mod2.p,mod3.p)

tab <- tab %>% 
  transmute(variable, "model_1" = paste0(mod1.coef,", (", mod1.lower, ", ", mod1.upper,")"), "model_1_p_value" = mod1.p,
            "model_2" = paste0(mod2.coef,", (", mod2.lower, ", ", mod2.upper,")"), "model_2_p_value" = mod2.p,
            "model_3" = paste0(mod3.coef,", (", mod3.lower, ", ", mod3.upper,")"), "model_3_p_value" = mod3.p)

tab

if(write_tables) tab %>% write_csv(paste0(out_folder,"model_output_v8.csv"))

#######################################
### sensitivity in full model: adding FSI, GPI, Homicide, terrorist events 
mod3 <- glm(cases ~ cases_lag + cases_nb_lag + dtp3 + population + imr +fsi+ gpi + terror_events + homicide + migrant_stock + water , family=binomial(),data=data)


summary(mod3)

with(data, cor(gpi,dtp3, use="pairwise.complete.obs"))
with(data, cor(gpi,fsi, use="pairwise.complete.obs"))
with(data, cor(gpi,terror_events, use="pairwise.complete.obs"))
with(data, cor(fsi,terror_events, use="pairwise.complete.obs"))
with(data, cor(dtp3,pol3, use="pairwise.complete.obs"))

#################################################
### sensitivity to WPV-only analysis ###########

data_wpv = data %>% mutate(cases = as.numeric(wpv > 0), cases_lag= as.numeric(wpv_lag > 0), cases_nb_lag = as.numeric(wpv_nb_lag > 0))
res_wpv <- data_frame(variable = c("cases_lag","cases_nb_lag","dtp3","population", "imr","fsi","gpi","terror_events","homicide","migrant_stock", "water"))
res_wpv <- res_wpv %>% mutate(intrinsic = ifelse(variable %in% c("cases_lag","cases_nb_lag","dtp3","population"),1,0),
                              intrinsic_plus = ifelse(variable %in% c("fsi","gpi","terror_events","homicide"),0,1))
res_wpv <- res_wpv %>% mutate(formula1 = str_replace('cases ~ @','@',variable),
                              formula2 = ifelse(!intrinsic, str_replace('cases ~ @ + cases_lag + cases_nb_lag+dtp3 + population','@',variable),'cases ~ cases_lag + cases_nb_lag+dtp3+population'),
                              formula3 = ifelse(!intrinsic_plus, str_replace('cases ~ @ + cases_lag + cases_nb_lag+dtp3 + population + imr + migrant_stock + water','@',variable),'cases ~ cases_lag + cases_nb_lag+dtp3 + population + imr + migrant_stock + water')
                              )

res_wpv <- res_wpv %>% rowwise %>% 
  do(variable = .$variable,
     mod1 = glm(formula(.$formula1),family=binomial(), data=data_wpv), 
     mod2 = glm(formula(.$formula2), family=binomial(),data=data_wpv),
     mod3 = glm(formula(.$formula3), family=binomial(),data=data_wpv)) %>% 
  mutate(mod1.coef = coef(mod1)[variable],
         mod1.var = vcov(mod1)[variable,variable],
         mod2.coef = coef(mod2)[variable],
         mod2.var = vcov(mod2)[variable,variable],
         mod3.coef = coef(mod3)[variable],
         mod3.var = vcov(mod3)[variable,variable]) %>% ungroup %>%
  unnest(variable)

res_wpv <- res_wpv %>% mutate(
  mod1.lower = mod1.coef - 1.96*sqrt(mod1.var),
  mod1.upper = mod1.coef + 1.96*sqrt(mod1.var),
  mod1.p = pchisq(mod1.coef^2/mod1.var,1,lower=F),
  mod2.lower = mod2.coef - 1.96*sqrt(mod2.var),
  mod2.upper = mod2.coef + 1.96*sqrt(mod2.var),
  mod2.p  = pchisq(mod2.coef^2/mod2.var,1,lower=F),
  mod3.lower = mod3.coef - 1.96*sqrt(mod3.var),
  mod3.upper = mod3.coef + 1.96*sqrt(mod3.var),
  mod3.p  = pchisq(mod3.coef^2/mod3.var,1,lower=F)) %>%
  mutate_each(funs(exp),matches("lower"), matches("upper"),matches("coef"))


tab_wpv = res_wpv %>% mutate_each(funs(formatC(.,format="f",digits=2,drop0trailing=T)),matches("lower"), matches("upper"),matches("coef")) %>%
  mutate_each(funs(formatC(.,format="g",digits=2,drop0trailing=T)), mod1.p,mod2.p,mod3.p) %>% 
  transmute(variable, "model_1" = paste0(mod1.coef,", (", mod1.lower, ", ", mod1.upper,")"), "model_1_p_value" = mod1.p,
            "model_2" = paste0(mod2.coef,", (", mod2.lower, ", ", mod2.upper,")"), "model_2_p_value" = mod2.p,
            "model_3" = paste0(mod3.coef,", (", mod3.lower, ", ", mod3.upper,")"), "model_3_p_value" = mod3.p)

tab_wpv


#########################
### sensitivity to time-period: pre-2011 and post-2011 #######
############################

#first set main-effect as pre-2011 association (interaction indicates post-2011):
data = data %>% mutate(post_2011 = as.numeric(year > 2011))
res_2011 <- data_frame(variable = c("cases_lag","cases_nb_lag","dtp3","population", "imr","fsi","gpi","terror_events","homicide","migrant_stock", "water"))
res_2011 <- res_2011 %>% mutate(intrinsic = ifelse(variable %in% c("cases_lag","cases_nb_lag","dtp3","population"),1,0),
                                intrinsic_plus = ifelse(variable %in% c("fsi","gpi","terror_events","homicide"),0,1))
res_2011 <- res_2011 %>% mutate(formula1 = str_replace('cases ~ @','@',paste(variable,'post_2011',sep="*")),
                              formula2 = ifelse(!intrinsic,str_replace('cases ~ @ + cases_lag*post_2011 + cases_nb_lag*post_2011 + dtp3*post_2011 + population*post_2011','@',paste0(variable,'*post_2011')),'cases ~ cases_lag*post_2011 + cases_nb_lag + cases_nb_lag:post_2011+ dtp3 + dtp3:post_2011 + population + population:post_2011'),
                              formula3 = ifelse(!intrinsic_plus, str_replace('cases ~ @*post_2011 + cases_lag + cases_nb_lag+dtp3 + population + imr + migrant_stock + water','@',variable),'cases ~ cases_lag + cases_nb_lag+dtp3 + population + imr + migrant_stock + water'))


res_2011 <- res_2011 %>% rowwise %>% 
  do(variable = .$variable,
     mod1 = glm(formula(.$formula1),family=binomial(), data=data), 
     mod2 = glm(formula(.$formula2), family=binomial(),data=data),
     mod3 = glm(formula(.$formula3), family=binomial(),data=data)) 

res_2011 = res_2011 %>% filter(variable %in% c("fsi","gpi","terror_events","homicide")) %>%
  mutate(n1 = grep(":",grep(variable,names(coef(mod1)),value=T),value=T),
         n2 = grep(":",grep(variable,names(coef(mod2)),value=T),value=T),
         n3 = grep(":",grep(variable,names(coef(mod3)),value=T),value=T),
         mod1.coef = coef(mod1)[variable],
         mod1.var = vcov(mod1)[variable,variable],
         mod1.inter.coef = coef(mod1)[n1],
         mod1.inter.var = vcov(mod1)[n1,n1],

         mod2.coef = coef(mod2)[variable],
         mod2.var = vcov(mod2)[variable,variable],
         mod2.inter.coef = coef(mod2)[n2],
         mod2.inter.var = vcov(mod2)[n2,n2],

         mod3.coef = coef(mod3)[variable],
         mod3.var = vcov(mod3)[variable,variable],
         mod3.inter.coef = coef(mod3)[n3],
         mod3.inter.var = vcov(mod3)[n3,n3]) %>%
  ungroup %>%
  unnest(variable)

res_2011 <- res_2011 %>% mutate(
  mod1.lower = mod1.coef - 1.96*sqrt(mod1.var),
  mod1.upper = mod1.coef + 1.96*sqrt(mod1.var),
  mod1.p = pchisq(mod1.coef^2/mod1.var,1,lower=F),
  mod1.inter.lower = mod1.inter.coef - 1.96*sqrt(mod1.inter.var),
  mod1.inter.upper = mod1.inter.coef + 1.96*sqrt(mod1.inter.var),
  mod1.inter.p = pchisq(mod1.inter.coef^2/mod1.inter.var,1,lower=F),
  
  
  mod2.lower = mod2.coef - 1.96*sqrt(mod2.var),
  mod2.upper = mod2.coef + 1.96*sqrt(mod2.var),
  mod2.p  = pchisq(mod2.coef^2/mod2.var,1,lower=F),
  mod2.inter.lower = mod2.inter.coef - 1.96*sqrt(mod2.inter.var),
  mod2.inter.upper = mod2.inter.coef + 1.96*sqrt(mod2.inter.var),
  mod2.inter.p  = pchisq(mod2.inter.coef^2/mod2.inter.var,1,lower=F),
  
  mod3.lower = mod3.coef - 1.96*sqrt(mod3.var),
  mod3.upper = mod3.coef + 1.96*sqrt(mod3.var),
  mod3.p  = pchisq(mod3.coef^2/mod3.var,1,lower=F),
  mod3.inter.lower = mod3.inter.coef - 1.96*sqrt(mod3.inter.var),
  mod3.inter.upper = mod3.inter.coef + 1.96*sqrt(mod3.inter.var),
  mod3.inter.p  = pchisq(mod3.inter.coef^2/mod3.inter.var,1,lower=F)
  
  ) %>%
  mutate_each(funs(exp),matches("lower"), matches("upper"),matches("coef"))


tab_2011 = res_2011 %>% mutate_each(funs(formatC(.,format="f",digits=2,drop0trailing=T)),matches("lower"), matches("upper"),matches("coef")) %>%
  mutate_each(funs(formatC(.,format="g",digits=2,drop0trailing=T)), mod1.p,mod2.p,mod3.p) %>% 
  transmute(variable, "model_1" = paste0(mod1.coef,", (", mod1.lower, ", ", mod1.upper,")"), "model_1_p_value" = mod1.p,
            "model_2" = paste0(mod2.coef,", (", mod2.lower, ", ", mod2.upper,")"), "model_2_p_value" = mod2.p,
            "model_3" = paste0(mod3.coef,", (", mod3.lower, ", ", mod3.upper,")"), "model_3_p_value" = mod3.p)

tab_2011
View(res_2011 %>% select(variable, matches('inter.coef'),matches('inter.p')))

#next: set main-effect as post-2011 association (same model, but interaction indicates pre-2011):
data = data %>% mutate(post_2011 = as.numeric(year <= 2011))
res_post_2011 <- data_frame(variable = c("cases_lag","cases_nb_lag","dtp3","population", "imr","fsi","gpi","terror_events","homicide","migrant_stock", "water"))
res_post_2011 <- res_post_2011 %>% mutate(intrinsic = ifelse(variable %in% c("cases_lag","cases_nb_lag","dtp3","population"),1,0),
                                          intrinsic_plus = ifelse(variable %in% c("fsi","gpi","terror_events","homicide"),0,1))
res_post_2011 <- res_post_2011 %>% mutate(formula1 = str_replace('cases ~ @','@',paste(variable,'post_2011',sep="*")),
                                formula2 = ifelse(!intrinsic,str_replace('cases ~ @ + cases_lag*post_2011 + cases_nb_lag*post_2011 + dtp3*post_2011 + population*post_2011','@',paste0(variable,'*post_2011')),'cases ~ cases_lag*post_2011 + cases_nb_lag + cases_nb_lag:post_2011+ dtp3 + dtp3:post_2011 + population + population:post_2011'),
                                formula3 = ifelse(!intrinsic_plus, str_replace('cases ~ @*post_2011 + cases_lag + cases_nb_lag+dtp3 + population + imr + migrant_stock + water','@',variable),'cases ~ cases_lag + cases_nb_lag+dtp3 + population + imr + migrant_stock + water'))


res_post_2011 <- res_post_2011 %>% rowwise %>% 
  do(variable = .$variable,
     mod1 = glm(formula(.$formula1),family=binomial(), data=data), 
     mod2 = glm(formula(.$formula2), family=binomial(),data=data),
     mod3 = glm(formula(.$formula3), family=binomial(),data=data)) 

res_post_2011 = res_post_2011 %>% filter(variable %in% c("fsi","gpi","terror_events","homicide")) %>% 
  mutate(n1 = grep(":",grep(variable,names(coef(mod1)),value=T),value=T),
         n2 = grep(":",grep(variable,names(coef(mod2)),value=T),value=T),
         n3 = grep(":",grep(variable,names(coef(mod3)),value=T),value=T),
         mod1.coef = coef(mod1)[variable],
         mod1.var = vcov(mod1)[variable,variable],
         mod1.inter.coef = coef(mod1)[n1],
         mod1.inter.var = vcov(mod1)[n1,n1],
         
         mod2.coef = coef(mod2)[variable],
         mod2.var = vcov(mod2)[variable,variable],
         mod2.inter.coef = coef(mod2)[n2],
         mod2.inter.var = vcov(mod2)[n2,n2],
         
         mod3.coef = coef(mod3)[variable],
         mod3.var = vcov(mod3)[variable,variable],
         mod3.inter.coef = coef(mod3)[n3],
         mod3.inter.var = vcov(mod3)[n3,n3]) %>%
  ungroup %>%
  unnest(variable)

res_post_2011 <- res_post_2011 %>% mutate(
  mod1.lower = mod1.coef - 1.96*sqrt(mod1.var),
  mod1.upper = mod1.coef + 1.96*sqrt(mod1.var),
  mod1.p = pchisq(mod1.coef^2/mod1.var,1,lower=F),
  mod1.inter.lower = mod1.inter.coef - 1.96*sqrt(mod1.inter.var),
  mod1.inter.upper = mod1.inter.coef + 1.96*sqrt(mod1.inter.var),
  mod1.inter.p = pchisq(mod1.inter.coef^2/mod1.inter.var,1,lower=F),
  
  
  mod2.lower = mod2.coef - 1.96*sqrt(mod2.var),
  mod2.upper = mod2.coef + 1.96*sqrt(mod2.var),
  mod2.p  = pchisq(mod2.coef^2/mod2.var,1,lower=F),
  mod2.inter.lower = mod2.inter.coef - 1.96*sqrt(mod2.inter.var),
  mod2.inter.upper = mod2.inter.coef + 1.96*sqrt(mod2.inter.var),
  mod2.inter.p  = pchisq(mod2.inter.coef^2/mod2.inter.var,1,lower=F),
  
  mod3.lower = mod3.coef - 1.96*sqrt(mod3.var),
  mod3.upper = mod3.coef + 1.96*sqrt(mod3.var),
  mod3.p  = pchisq(mod3.coef^2/mod3.var,1,lower=F),
  mod3.inter.lower = mod3.inter.coef - 1.96*sqrt(mod3.inter.var),
  mod3.inter.upper = mod3.inter.coef + 1.96*sqrt(mod3.inter.var),
  mod3.inter.p  = pchisq(mod3.inter.coef^2/mod3.inter.var,1,lower=F)
  
) %>%
  mutate_each(funs(exp),matches("lower"), matches("upper"),matches("coef"))


tab_post_2011 = res_post_2011 %>% mutate_each(funs(formatC(.,format="f",digits=2,drop0trailing=T)),matches("lower"), matches("upper"),matches("coef")) %>%
  mutate_each(funs(formatC(.,format="g",digits=2,drop0trailing=T)), mod1.p,mod2.p,mod3.p) %>% 
  transmute(variable, "model_1" = paste0(mod1.coef,", (", mod1.lower, ", ", mod1.upper,")"), "model_1_p_value" = mod1.p,
            "model_2" = paste0(mod2.coef,", (", mod2.lower, ", ", mod2.upper,")"), "model_2_p_value" = mod2.p,
            "model_3" = paste0(mod3.coef,", (", mod3.lower, ", ", mod3.upper,")"), "model_3_p_value" = mod3.p)

View(res_post_2011 %>% select(variable, matches('inter.coef'),matches('inter.p')))

tab_2011_all = rbind_list(tab_post_2011 %>% mutate(period = 'post_2011'), tab_2011 %>% mutate(period = 'pre_2011'))

View(tab_2011_all)

###################################################################################
### Figure 3: how does predicted risk change without measures of violence ###############
data <- data %>% ungroup
mod2 <- glm(cases ~ cases_lag + cases_nb_lag + dtp3+population, family=binomial(), data=data %>% slice(-na.action(mod3)))
mod2.with.violence <- glm(cases ~ cases_lag + cases_nb_lag + dtp3+population+gpi+fsi+terror_events+ homicide, family=binomial(),data=data %>% slice(-na.action(mod3)))


data <- data %>% ungroup %>%  mutate(mod3_risk = NA, mod2_risk = NA, mod2_violence_risk = NA)
data$mod3_risk[-na.action(mod3)] <- fitted(mod3)
data$mod2_risk[-na.action(mod3)] <- fitted(mod2)
data$mod2_violence_risk[-na.action(mod3)] <- fitted(mod2.with.violence)


library(ggplot2)
data_2013 <- data %>% filter(year == 2013) %>% select(country,iso_3_code, cases, matches("risk")) %>%
  mutate(country = ifelse(country == "democratic republic of the congo","DRC",country),
         country = ifelse(country == "central african republic","CAR",country),
         country = ifelse(country == "syrian arab republic","syria",country),
         country_lab = ifelse(mod2_risk > .25 | cases, country,NA))
data_2013 %>% 
  ggplot(aes(x=mod2_risk,y=mod2_violence_risk,colour=factor(cases))) + geom_point() + 
  geom_abline(slope=1,intercept=0,linetype=2) + 
  scale_x_continuous(name = "2013 risk based on intrinsic polio variables", limits=c(0,1)) + 
  scale_y_continuous(name = "2013 risk, including FSI, GPI, \nterrorist events, and homicide rate", limits=c(0,1)) + 
  scale_color_manual(name="2013 Case",values = c("0"= "black","1"= "red"),labels=c("0"="No","1"="Yes")) + 
  theme_bw() + 
  theme(legend.position=c(0,1),legend.justification=c(0,1))+
  geom_text(aes(label=country_lab),nudge_x = .01,nudge_y = -.01,hjust = "inward",show.legend=FALSE) 
ggsave(paste0(out_folder,"risk_difference.png"),width=5,height=4,units="in",dpi = 600)


data %>% filter(year == 2013) %>%
  select(country,iso_3_code, cases, matches("risk"), gpi,fsi) %>%
  arrange(desc(mod3_risk))


data %>% filter(year == 2013) %>%
  mutate(risk_difference = abs(mod3_risk-mod2_risk)) %>% 
  select(country,iso_3_code, case, gpi,fsi,matches("risk")) %>%
  arrange(desc(risk_difference))
  

#################################################################################################################
######################### Sensitivity analysis: adjustment for serial correlation in Model 1 ####################
##################################################################################################################

res = NULL #data frame to store results

#orthogonal projection of z onto complement of x
orth_proj = function(z,x){
  x= cbind(1,x)
  z - x%*%solve(crossprod(x))%*%crossprod(x,z)
}

### orthogonol complements: model fitted separately for each variable:
#cases_lag
data_lag_o = data %>% ungroup %>% filter(!is.na(cases_lag), !is.na(cases_nb_lag)) %>%
  mutate(cases_nb_lag_o = orth_proj(cases_nb_lag,cases_lag))
mod_o = glm(cases~cases_lag+cases_nb_lag_o, family = 'binomial', data = data_lag_o)

res = bind_rows(res,
                data_frame(
                  variable = 'cases_lag',
                  est = exp(coef(mod_o)[2]),
                  lower = exp(coef(mod_o)[2] - 1.96*sqrt(vcov(mod_o)[2,2])),
                  upper = exp(coef(mod_o)[2] + 1.96*sqrt(vcov(mod_o)[2,2])),
                  pval = pchisq(coef(mod_o)[2]^2/vcov(mod_o)[2,2],1,lower.tail = FALSE)
                )
)

## cases NB

data_lag_o = data %>% ungroup %>% filter(!is.na(cases_lag), !is.na(cases_nb_lag)) %>%
  mutate(cases_lag_o = orth_proj(cases_lag,cases_nb_lag))
mod_o = glm(cases~cases_nb_lag+cases_lag_o, family = 'binomial', data = data_lag_o)

res = bind_rows(res,
                data_frame(
                  variable = 'cases_nb_lag',
                  est = exp(coef(mod_o)[2]),
                  lower = exp(coef(mod_o)[2] - 1.96*sqrt(vcov(mod_o)[2,2])),
                  upper = exp(coef(mod_o)[2] + 1.96*sqrt(vcov(mod_o)[2,2])),
                  pval = pchisq(coef(mod_o)[2]^2/vcov(mod_o)[2,2],1,lower.tail = FALSE)
                )
)

#DTP3
data_lag_o = data %>% ungroup %>% filter(!is.na(dtp3)) %>%
  mutate(cases_lag_o = orth_proj(cases_lag,dtp3),
         cases_nb_lag_o = orth_proj(cases_nb_lag,dtp3))
mod_o = glm(cases~dtp3+cases_nb_lag_o + cases_lag_o, family = 'binomial', data = data_lag_o)

res = bind_rows(res,
                data_frame(
                  variable = 'dtp3',
                  est = exp(coef(mod_o)[2]),
                  lower = exp(coef(mod_o)[2] - 1.96*sqrt(vcov(mod_o)[2,2])),
                  upper = exp(coef(mod_o)[2] + 1.96*sqrt(vcov(mod_o)[2,2])),
                  pval = pchisq(coef(mod_o)[2]^2/vcov(mod_o)[2,2],1,lower.tail = FALSE)
                )
)

#pop
data_lag_o = data %>% ungroup %>% filter(!is.na(population), !is.na(cases_lag)) %>%
  mutate(cases_lag_o = orth_proj(cases_lag,population),
         cases_nb_lag_o = orth_proj(cases_nb_lag,population))
mod_o = glm(cases~population+cases_nb_lag_o + cases_lag_o, family = 'binomial', data = data_lag_o)

res = bind_rows(res,
                data_frame(
                  variable = 'population',
                  est = exp(coef(mod_o)[2]),
                  lower = exp(coef(mod_o)[2] - 1.96*sqrt(vcov(mod_o)[2,2])),
                  upper = exp(coef(mod_o)[2] + 1.96*sqrt(vcov(mod_o)[2,2])),
                  pval = pchisq(coef(mod_o)[2]^2/vcov(mod_o)[2,2],1,lower.tail = FALSE)
                )
)

#imr
data_lag_o = data %>% ungroup %>% filter(!is.na(imr)) %>%
  mutate(cases_lag_o = orth_proj(cases_lag,imr),
         cases_nb_lag_o = orth_proj(cases_nb_lag,imr))
mod_o = glm(cases~imr+cases_nb_lag_o + cases_lag_o, family = 'binomial', data = data_lag_o)

res = bind_rows(res,
                data_frame(
                  variable = 'imr',
                  est = exp(coef(mod_o)[2]),
                  lower = exp(coef(mod_o)[2] - 1.96*sqrt(vcov(mod_o)[2,2])),
                  upper = exp(coef(mod_o)[2] + 1.96*sqrt(vcov(mod_o)[2,2])),
                  pval = pchisq(coef(mod_o)[2]^2/vcov(mod_o)[2,2],1,lower.tail = FALSE)
                )
)

#fsi
data_lag_o = data %>% ungroup %>% filter(!is.na(fsi)) %>%
  mutate(cases_lag_o = orth_proj(cases_lag,fsi),
         cases_nb_lag_o = orth_proj(cases_nb_lag,fsi))
mod_o = glm(cases~fsi+cases_nb_lag_o + cases_lag_o, family = 'binomial', data = data_lag_o)

res = bind_rows(res,
                data_frame(
                  variable = 'fsi',
                  est = exp(coef(mod_o)[2]),
                  lower = exp(coef(mod_o)[2] - 1.96*sqrt(vcov(mod_o)[2,2])),
                  upper = exp(coef(mod_o)[2] + 1.96*sqrt(vcov(mod_o)[2,2])),
                  pval = pchisq(coef(mod_o)[2]^2/vcov(mod_o)[2,2],1,lower.tail = FALSE)
                )
)


#gpi
data_lag_o = data %>% ungroup %>% filter(!is.na(gpi)) %>%
  mutate(cases_lag_o = orth_proj(cases_lag,gpi),
         cases_nb_lag_o = orth_proj(cases_nb_lag,gpi))
mod_o = glm(cases~gpi+cases_nb_lag_o + cases_lag_o, family = 'binomial', data = data_lag_o)

res = bind_rows(res,
                data_frame(
                  variable = 'gpi',
                  est = exp(coef(mod_o)[2]),
                  lower = exp(coef(mod_o)[2] - 1.96*sqrt(vcov(mod_o)[2,2])),
                  upper = exp(coef(mod_o)[2] + 1.96*sqrt(vcov(mod_o)[2,2])),
                  pval = pchisq(coef(mod_o)[2]^2/vcov(mod_o)[2,2],1,lower.tail = FALSE)
                )
)

#terror events
data_lag_o = data %>% ungroup %>% filter(!is.na(terror_events)) %>%
  mutate(cases_lag_o = orth_proj(cases_lag,terror_events),
         cases_nb_lag_o = orth_proj(cases_nb_lag,terror_events))
mod_o = glm(cases~terror_events+cases_nb_lag_o + cases_lag_o, family = 'binomial', data = data_lag_o)

res = bind_rows(res,
                data_frame(
                  variable = 'terror_events',
                  est = exp(coef(mod_o)[2]),
                  lower = exp(coef(mod_o)[2] - 1.96*sqrt(vcov(mod_o)[2,2])),
                  upper = exp(coef(mod_o)[2] + 1.96*sqrt(vcov(mod_o)[2,2])),
                  pval = pchisq(coef(mod_o)[2]^2/vcov(mod_o)[2,2],1,lower.tail = FALSE)
                )
)

#homicide
data_lag_o = data %>% ungroup %>% filter(!is.na(homicide)) %>%
  mutate(cases_lag_o = orth_proj(cases_lag,homicide),
         cases_nb_lag_o = orth_proj(cases_nb_lag,homicide))
mod_o = glm(cases~homicide+cases_nb_lag_o + cases_lag_o, family = 'binomial', data = data_lag_o)

res = bind_rows(res,
                data_frame(
                  variable = 'homicide',
                  est = exp(coef(mod_o)[2]),
                  lower = exp(coef(mod_o)[2] - 1.96*sqrt(vcov(mod_o)[2,2])),
                  upper = exp(coef(mod_o)[2] + 1.96*sqrt(vcov(mod_o)[2,2])),
                  pval = pchisq(coef(mod_o)[2]^2/vcov(mod_o)[2,2],1,lower.tail = FALSE)
                )
)

#migrant
data_lag_o = data %>% ungroup %>% filter(!is.na(migrant_stock)) %>%
  mutate(cases_lag_o = orth_proj(cases_lag,migrant_stock),
         cases_nb_lag_o = orth_proj(cases_nb_lag,migrant_stock))
mod_o = glm(cases~migrant_stock+cases_nb_lag_o + cases_lag_o, family = 'binomial', data = data_lag_o)

res = bind_rows(res,
                data_frame(
                  variable = 'migrant_stock',
                  est = exp(coef(mod_o)[2]),
                  lower = exp(coef(mod_o)[2] - 1.96*sqrt(vcov(mod_o)[2,2])),
                  upper = exp(coef(mod_o)[2] + 1.96*sqrt(vcov(mod_o)[2,2])),
                  pval = pchisq(coef(mod_o)[2]^2/vcov(mod_o)[2,2],1,lower.tail = FALSE)
                )
)

#water
data_lag_o = data %>% ungroup %>% filter(!is.na(water)) %>%
  mutate(cases_lag_o = orth_proj(cases_lag,water),
         cases_nb_lag_o = orth_proj(cases_nb_lag,water))
mod_o = glm(cases~water+cases_nb_lag_o + cases_lag_o, family = 'binomial', data = data_lag_o)

res = bind_rows(res,
                data_frame(
                  variable = 'water',
                  est = exp(coef(mod_o)[2]),
                  lower = exp(coef(mod_o)[2] - 1.96*sqrt(vcov(mod_o)[2,2])),
                  upper = exp(coef(mod_o)[2] + 1.96*sqrt(vcov(mod_o)[2,2])),
                  pval = pchisq(coef(mod_o)[2]^2/vcov(mod_o)[2,2],1,lower.tail = FALSE)
                )
)

###
res
# compare to 
tab %>% select(matches('model_1'))
